# Supplementary material for: Genomic Surveillance of Recent Dengue Outbreaks in Colombo, Sri Lanka
Source: Viruses. 2023 Jun 21;15(7):1408. doi: 10.3390/v15071408 (PMC10384240; doi:10.3390/v15071408)
Supplement: Supplementary file 1 [file viruses-15-01408-s001.zip]

Archive with 10 entries (10 files):
- Supplementary datafile 1.nex
- Supplementary datafile 2.nex
- Supplementary Figure S1.pdf
- Supplementary Figure S2A.pdf
- Supplementary Figure S2B.pdf
- Supplementary Figure S2C.pdf
- Supplementary Figure S2D.pdf
- Supplementary Figure S2E.pdf
- Supplementary Figure S3.pdf
- viruses-2438558-Table S1.pdf
