# Supplementary material for: Genomic Surveillance of Recent Dengue Outbreaks in Colombo, Sri Lanka
Source: Viruses. 2023 Jun 21;15(7):1408. doi: 10.3390/v15071408 (PMC10384240; doi:10.3390/v15071408)
Supplement: Supplementary file 1 [file viruses-15-01408-s001.zip › Supplementary datafile 1.nex]

#NEXUS
begin taxa;
	dimensions ntax=328;
	taxlabels
	'S100_D2_C_2018.299_2_00200_.fasta'[&!color=#006600]
	'S101_D1_III_2018.299_2_01300_.fasta'[&!color=#990066]
	'S102_D2_C_2018.302_2_00200_.fasta'[&!color=#006600]
	'S103_D2_C_2018.313_2_81200_.fasta'[&!color=#006600]
	'S107_D2_C_2018.318_2_00200_.fasta'[&!color=#006600]
	'S108_D2_C_2018.318_2_00900_.fasta'[&!color=#006600]
	'S109_D2_C_2018.324_2_00200_.fasta'[&!color=#006600]
	'S10_D2_C_2017.838_1_10600_.fasta'[&!color=#006600]
	'S111_D2_C_2018.332_2_00500_.fasta'[&!color=#006600]
	'S117_D2_C_2018.351_2_11650_.fasta'[&!color=#006600]
	'S118_D2_C_2018.351_2_00800_.fasta'[&!color=#006600]
	'S124_D1_I_2018.365_2_01000_.fasta'[&!color=#990066]
	'S12_D2_C_2017.841_1_01000_.fasta'[&!color=#006600]
	'S136_D2_C_2018.414_2_01500_.fasta'[&!color=#006600]
	'S138_D1_I_2018.414_2_01000_.fasta'[&!color=#990066]
	'S139_D2_C_2018.414_2_00100_.fasta'[&!color=#006600]
	'S13_D2_C_2017.841_1_01000_.fasta'[&!color=#006600]
	'S144_D2_C_2018.417_2_01500_.fasta'[&!color=#006600]
	'S147_D2_C_2018.420_2_10120_.fasta'[&!color=#006600]
	'S148_D2_C_2018.433_2_01000_.fasta'[&!color=#006600]
	'S14_D2_C_2017.852_1_00150_.fasta'[&!color=#006600]
	'S153_D1_III_2018.439_2_60700_.fasta'[&!color=#990066]
	'S157_D1_III_2018.444_2_11300_.fasta'[&!color=#990066]
	'S159_D2_C_2018.444_2_01500_.fasta'[&!color=#006600]
	'S15_D2_C_2017.880_1_01100_.fasta'[&!color=#006600]
	'S163_D2_C_2018.444_2_11350_.fasta'[&!color=#006600]
	'S168_D1_I_2018.450_2_11200_.fasta'[&!color=#990066]
	'S169_D3_I_2018.452_2_01500_.fasta'[&!color=#003399]
	'S16_D1_III_2017.877_1_10600_.fasta'[&!color=#990066]
	'S172_D2_C_2018.452_2_01200_.fasta'[&!color=#006600]
	'S173_D1_III_2018.452_2_00900_.fasta'[&!color=#990066]
	'S175_D2_C_2018.452_2_12230_.fasta'[&!color=#006600]
	'S176_D2_C_2018.417_2_10230_.fasta'[&!color=#006600]
	'S178_D2_C_2018.450_2_11300_.fasta'[&!color=#006600]
	'S179_D2_C_2018.455_2_00200_.fasta'[&!color=#006600]
	'S17_D2_C_2017.869_1_00700_.fasta'[&!color=#006600]
	'S181_D2_C_2018.455_2_10600_.fasta'[&!color=#006600]
	'S182_D2_C_2018.455_2_00500_.fasta'[&!color=#006600]
	'S186_D2_C_2018.458_2_00500_.fasta'[&!color=#006600]
	'S187_D2_C_2018.466_2_10290_.fasta'[&!color=#006600]
	'S188_D1_III_2018.466_2_00200_.fasta'[&!color=#990066]
	'S189_D2_C_2018.466_2_00200_.fasta'[&!color=#006600]
	'S18_D2_C_2017.890_1_01000_.fasta'[&!color=#006600]
	'S190_D2_C_2018.466_2_10150_.fasta'[&!color=#006600]
	'S192_D2_C_2018.466_2_00600_.fasta'[&!color=#006600]
	'S193_D2_C_2018.466_2_50150_.fasta'[&!color=#006600]
	'S195_D2_C_2018.466_2_01300_.fasta'[&!color=#006600]
	'S196_D2_C_2018.469_2_90535_.fasta'[&!color=#006600]
	'S199_D3_I_2019.469_2_10640_.fasta'[&!color=#003399]
	'S19_D2_C_2017.893_1_00500_.fasta'[&!color=#006600]
	'S1_D2_C_2017.781_1_00300_.fasta'[&!color=#006600]
	'S202_D2_C_2018.469_2_10600_.fasta'[&!color=#006600]
	'S204_D2_C_2018.474_2_00700_.fasta'[&!color=#006600]
	'S205_D1_III_2018.474_2_01000_.fasta'[&!color=#990066]
	'S206_D2_C_2018.474_2_22250_.fasta'[&!color=#006600]
	'S207_D2_C_2019.474_2_31200_.fasta'[&!color=#006600]
	'S209_D2_C_2018.477_2_10250_.fasta'[&!color=#006600]
	'S20_D2_C_2017.896_1_12134_.fasta'[&!color=#006600]
	'S212_D2_C_2018.485_2_11600_.fasta'[&!color=#006600]
	'S215_D2_C_2018.485_2_70400_.fasta'[&!color=#006600]
	'S219_D2_C_2018.488_2_12400_.fasta'[&!color=#006600]
	'S21_D2_C_2017.901_1_01000_.fasta'[&!color=#006600]
	'S220_D2_C_2018.488_2_31106_.fasta'[&!color=#006600]
	'S223_D2_C_2018.493_2_10230_.fasta'[&!color=#006600]
	'S225_D2_C_2018.493_2_11020_.fasta'[&!color=#006600]
	'S228_D3_I_2018.493_2_10390_.fasta'[&!color=#003399]
	'S229_D2_C_2018.496_2_80064_.fasta'[&!color=#006600]
	'S22_D2_C_2017.921_1_00500_.fasta'[&!color=#006600]
	'S230_D2_C_2018.496_2_01000_.fasta'[&!color=#006600]
	'S231_D2_C_2018.499_2_01000_.fasta'[&!color=#006600]
	'S232_D2_C_2018.499_2_00200_.fasta'[&!color=#006600]
	'S233_D2_C_2018.504_2_70000_.fasta'[&!color=#006600]
	'S234_D2_C_2018.504_2_01500_.fasta'[&!color=#006600]
	'S237_D2_C_2018.507_2_00100_.fasta'[&!color=#006600]
	'S238_D2_C_2018.507_2_11600_.fasta'[&!color=#006600]
	'S23_D2_C_2017.951_1_00600_.fasta'[&!color=#006600]
	'S243_D2_C_2018.524_2_01400_.fasta'[&!color=#006600]
	'S244_D2_C_2018.524_2_00800_.fasta'[&!color=#006600]
	'S245_D2_C_2018.524_2_10600_.fasta'[&!color=#006600]
	'S246_D2_C_2018.524_2_00500_.fasta'[&!color=#006600]
	'S24_D2_C_2017.953_1_00500_.fasta'[&!color=#006600]
	'S252_D2_C_2018.526_2_00200_.fasta'[&!color=#006600]
	'S255_D2_C_2018.532_2_00200_.fasta'[&!color=#006600]
	'S258_D2_C_2018.532_2_01000_.fasta'[&!color=#006600]
	'S25_D2_C_2017.953_1_10250_.fasta'[&!color=#006600]
	'S261_D2_C_2018.543_2_00500_.fasta'[&!color=#006600]
	'S263_D2_C_2018.546_2_01400_.fasta'[&!color=#006600]
	'S264_D2_C_2018.548_2_01000_.fasta'[&!color=#006600]
	'S26_D1_III_2017.967_1_10600_.fasta'[&!color=#990066]
	'S277_D1_I_2018.584_2_11320_.fasta'[&!color=#990066]
	'S279_D1_III_2018.595_2_01000_.fasta'[&!color=#990066]
	'S281_D2_C_2018.606_2_00500_.fasta'[&!color=#006600]
	'S288_D2_C_2018.625_2_00500_.fasta'[&!color=#006600]
	'S289_D2_C_2018.639_2_01500_.fasta'[&!color=#006600]
	'S28_D2_C_2017.975_1_10230_.fasta'[&!color=#006600]
	'S296_D2_C_2018.669_2_11600_.fasta'[&!color=#006600]
	'S298_D2_C_2018.671_2_22000_.fasta'[&!color=#006600]
	'S29_D1_III_2017.975_1_00800_.fasta'[&!color=#990066]
	'S2_D1_III_2017.781_1_01400_.fasta'[&!color=#990066]
	'S302_D2_C_2018.696_2_10280_.fasta'[&!color=#006600]
	'S303_D3_I_2018.696_2_00800_.fasta'[&!color=#003399]
	'S304_D2_C_2018.702_2_10620_.fasta'[&!color=#006600]
	'S305_D2_C_2018.702_2_11300_.fasta'[&!color=#006600]
	'S308_D2_C_2018.721_2_01000_.fasta'[&!color=#006600]
	'S309_D2_C_2018.726_2_70000_.fasta'[&!color=#006600]
	'S30_D2_C_2018.012_1_00900_.fasta'[&!color=#006600]
	'S311_D1_I_2018.734_2_00300_.fasta'[&!color=#990066]
	'S312_D1_III_2018.737_2_00800_.fasta'[&!color=#990066]
	'S313_D3_I_2018.737_2_00900_.fasta'[&!color=#003399]
	'S314_D2_C_2018.754_3_01200_.fasta'[&!color=#006600]
	'S316_D1_III_2018.759_3_00800_.fasta'[&!color=#990066]
	'S318_D2_C_2018.781_3_00700_.fasta'[&!color=#006600]
	'S31_D2_C_2018.017_1_00800_.fasta'[&!color=#006600]
	'S326_D2_C_2018.836_3_00800_.fasta'[&!color=#006600]
	'S328_D2_C_2018.838_3_00800_.fasta'[&!color=#006600]
	'S32_D2_C_2018.025_1_32070_.fasta'[&!color=#006600]
	'S331_D1_III_2018.841_3_00500_.fasta'[&!color=#990066]
	'S336_D2_C_2018.888_3_11700_.fasta'[&!color=#006600]
	'S338_D2_C_2018.885_3_10600_.fasta'[&!color=#006600]
	'S339_D2_C_2018.893_3_00800_.fasta'[&!color=#006600]
	'S342_D2_C_2018.912_3_10250_.fasta'[&!color=#006600]
	'S349_D2_C_2018.926_3_10390_.fasta'[&!color=#006600]
	'S350_D1_I_2018.926_3_01000_.fasta'[&!color=#990066]
	'S352_D2_C_2018.929_3_00300_.fasta'[&!color=#006600]
	'S353_D2_C_2018.923_3_10600_.fasta'[&!color=#006600]
	'S356_D2_C_2018.932_3_00900_.fasta'[&!color=#006600]
	'S360_D2_C_2018.937_3_00800_.fasta'[&!color=#006600]
	'S361_D2_C_2018.937_3_10640_.fasta'[&!color=#006600]
	'S364_D2_C_2018.945_3_00700_.fasta'[&!color=#006600]
	'S366_D2_C_2018.948_3_00500_.fasta'[&!color=#006600]
	'S371_D2_C_2018.964_3_11618_.fasta'[&!color=#006600]
	'S374_D2_C_2018.975_3_11100_.fasta'[&!color=#006600]
	'S376_D2_C_2018.992_3_00600_.fasta'[&!color=#006600]
	'S379_D1_III_2018.989_3_00900_.fasta'[&!color=#990066]
	'S37_D2_C_2018.055_1_01000_.fasta'[&!color=#006600]
	'S380_D2_C_2018.995_3_11350_.fasta'[&!color=#006600]
	'S383_D3_I_2019.012_3_01000_.fasta'[&!color=#003399]
	'S385_D2_C_2019.023_3_01000_.fasta'[&!color=#006600]
	'S386_D2_C_2019.025_3_00200_.fasta'[&!color=#006600]
	'S38_D2_C_2018.055_1_01400_.fasta'[&!color=#006600]
	'S393_D2_C_2019.086_3_10120_.fasta'[&!color=#006600]
	'S397_D3_I_2019.086_3_00600_.fasta'[&!color=#003399]
	'S39_D2_C_2018.064_1_11300_.fasta'[&!color=#006600]
	'S3_D2_C_2017.786_1_11640_.fasta'[&!color=#006600]
	'S400_D3_I_2019.094_3_00800_.fasta'[&!color=#003399]
	'S401_D2_C_2019.094_3_10100_.fasta'[&!color=#006600]
	'S403_D2_C_2019.121_3_70130_.fasta'[&!color=#006600]
	'S404_D2_C_2019.124_3_01300_.fasta'[&!color=#006600]
	'S410_D3_I_2019.162_3_10120_.fasta'[&!color=#003399]
	'S411_D3_I_2019.162_3_10500_.fasta'[&!color=#003399]
	'S412_D1_III_2019.184_3_00300_.fasta'[&!color=#990066]
	'S415_D1_III_2019.195_3_00900_.fasta'[&!color=#990066]
	'S419_D1_III_2019.195_3_11380_.fasta'[&!color=#990066]
	'S41_D2_C_2018.064_1_00600_.fasta'[&!color=#006600]
	'S423_D2_C_2019.201_3_10600_.fasta'[&!color=#006600]
	'S428_D2_C_2019.209_3_01300_.fasta'[&!color=#006600]
	'S42_D2_C_2018.086_1_00500_.fasta'[&!color=#006600]
	'S442_D2_C_2019.242_3_10300_.fasta'[&!color=#006600]
	'S449_D3_I_2019.277_4_32150_.fasta'[&!color=#003399]
	'S452_D3_I_2019.277_4_00900_.fasta'[&!color=#003399]
	'S453_D3_I_2019.277_4_01300_.fasta'[&!color=#003399]
	'S45_D2_C_2018.127_1_00700_.fasta'[&!color=#006600]
	'S463_D2_C_2019.406_4_10620_.fasta'[&!color=#006600]
	'S464_D2_U_2019.406_4_11550_.fasta'[&!color=#006600]
	'S469_D2_C_2019.414_4_12530_.fasta'[&!color=#006600]
	'S46_D2_C_2018.127_1_00700_.fasta'[&!color=#006600]
	'S470_D2_C_2019.414_4_11600_.fasta'[&!color=#006600]
	'S472_D1_III_2019.425_4_10350_.fasta'[&!color=#990066]
	'S474_D2_C_2019.425_4_51000_.fasta'[&!color=#006600]
	'S47_D2_C_2018.132_1_00800_.fasta'[&!color=#006600]
	'S484_D2_C_2019.447_4_51000_.fasta'[&!color=#006600]
	'S494_D2_C_2019.466_4_00500_.fasta'[&!color=#006600]
	'S498_D2_C_2019.488_4_01000_.fasta'[&!color=#006600]
	'S4_D2_C_2017.814_1_00800_.fasta'[&!color=#006600]
	'S503_D1_I_2019.502_4_31300_.fasta'[&!color=#990066]
	'S504_D3_I_2019.502_4_01200_.fasta'[&!color=#003399]
	'S505_D3_I_2019.504_4_01000_.fasta'[&!color=#003399]
	'S508_D3_I_2019.504_4_20500_.fasta'[&!color=#003399]
	'S510_D1_III_2019.510_4_21000_.fasta'[&!color=#990066]
	'S512_D3_I_2019.510_4_20500_.fasta'[&!color=#003399]
	'S513_D3_I_2019.510_4_00500_.fasta'[&!color=#003399]
	'S521_D2_C_2019.524_4_10280_.fasta'[&!color=#006600]
	'S523_D2_C_2019.526_4_10350_.fasta'[&!color=#006600]
	'S526_D2_C_2019.559_4_90160_.fasta'[&!color=#006600]
	'S531_D3_I_2019.559_4_00800_.fasta'[&!color=#003399]
	'S532_D3_I_2019.573_4_10107_.fasta'[&!color=#003399]
	'S535_D2_C_2019.573_4_12560_.fasta'[&!color=#006600]
	'S540_D3_I_2019.598_4_00500_.fasta'[&!color=#003399]
	'S541_D3_I_2019.595_4_00500_.fasta'[&!color=#003399]
	'S543_D2_C_2019.595_4_01000_.fasta'[&!color=#006600]
	'S544_D3_I_2019.603_4_10400_.fasta'[&!color=#003399]
	'S545_D2_C_2019.606_4_10600_.fasta'[&!color=#006600]
	'S549_D1_III_2019.644_4_10620_.fasta'[&!color=#990066]
	'S54_D2_C_2018.203_1_00300_.fasta'[&!color=#006600]
	'S551_D2_C_2019.652_4_71000_.fasta'[&!color=#006600]
	'S552_D1_III_2019.655_4_00500_.fasta'[&!color=#990066]
	'S554_D2_C_2019.658_4_00700_.fasta'[&!color=#006600]
	'S555_D2_C_2019.674_4_10120_.fasta'[&!color=#006600]
	'S559_D1_III_2019.677_4_80650_.fasta'[&!color=#990066]
	'S560_D2_C_2019.677_4_21012_.fasta'[&!color=#006600]
	'S563_D2_C_2019.680_4_10620_.fasta'[&!color=#006600]
	'S564_D3_I_2019.674_4_10230_.fasta'[&!color=#003399]
	'S56_D2_C_2018.206_1_71055_.fasta'[&!color=#006600]
	'S573_D2_C_2019.691_4_00800_.fasta'[&!color=#006600]
	'S577_D1_III_2020.718_4_11680_.fasta'[&!color=#990066]
	'S578_D2_C_2019.723_4_21530_.fasta'[&!color=#006600]
	'S580_D2_C_2019.732_4_10107_.fasta'[&!color=#006600]
	'S585_D1_III_2019.740_4_22094_.fasta'[&!color=#990066]
	'S587_D2_C_2019.740_4_10620_.fasta'[&!color=#006600]
	'S592_D2_C_2019.743_4_60176_.fasta'[&!color=#006600]
	'S593_D2_Syl_2019.751_4_01000_.fasta'[&!color=#006600]
	'S594_D2_C_2019.751_4_01500_.fasta'[&!color=#006600]
	'S5_D2_C_2017.819_1_00500_.fasta'[&!color=#006600]
	'S601_D1_III_2019.756_4_81000_.fasta'[&!color=#990066]
	'S603_D1_III_2019.756_4_10620_.fasta'[&!color=#990066]
	'S606_D3_I_2019.762_4_00700_.fasta'[&!color=#003399]
	'S607_D2_C_2019.762_4_01300_.fasta'[&!color=#006600]
	'S611_D2_C_2019.762_4_70300_.fasta'[&!color=#006600]
	'S613_D3_I_2019.770_4_10290_.fasta'[&!color=#003399]
	'S617_D2_C_2019.770_4_10107_.fasta'[&!color=#006600]
	'S630_D3_I_2019.792_4_01400_.fasta'[&!color=#003399]
	'S631_D2_C_2019.792_4_00400_.fasta'[&!color=#006600]
	'S632_D2_C_2019.792_4_01300_.fasta'[&!color=#006600]
	'S633_D3_I_2019.792_4_10640_.fasta'[&!color=#003399]
	'S636_D3_I_2019.795_4_10118_.fasta'[&!color=#003399]
	'S637_D3_I_2019.797_4_01300_.fasta'[&!color=#003399]
	'S639_D3_I_2019.797_4_01500_.fasta'[&!color=#003399]
	'S640_D3_I_2019.797_4_10107_.fasta'[&!color=#003399]
	'S642_D2_C_2019.797_4_01400_.fasta'[&!color=#006600]
	'S647_D3_I_2019.800_4_01100_.fasta'[&!color=#003399]
	'S650_D1_III_2019.800_4_50570_.fasta'[&!color=#990066]
	'S655_D3_I_2019.808_4_01400_.fasta'[&!color=#003399]
	'S656_D1_III_2019.808_4_01400_.fasta'[&!color=#990066]
	'S657_D2_C_2019.808_4_10600_.fasta'[&!color=#006600]
	'S65_D2_C_2018.217_1_01000_.fasta'[&!color=#006600]
	'S661_D2_C_2019.817_4_10650_.fasta'[&!color=#006600]
	'S662_D3_I_2019.830_4_00800_.fasta'[&!color=#003399]
	'S663_D2_C_2019.830_4_10200_.fasta'[&!color=#006600]
	'S664_D3_I_2019.830_4_12000_.fasta'[&!color=#003399]
	'S665_D1_III_2019.830_4_10290_.fasta'[&!color=#990066]
	'S667_D3_I_2019.830_4_00800_.fasta'[&!color=#003399]
	'S671_D1_III_2019.833_4_12422_.fasta'[&!color=#990066]
	'S673_D3_I_2019.836_4_01400_.fasta'[&!color=#003399]
	'S674_D3_I_2019.836_4_11300_.fasta'[&!color=#003399]
	'S683_D3_I_2019.849_4_10107_.fasta'[&!color=#003399]
	'S684_D3_I_2019.849_4_10400_.fasta'[&!color=#003399]
	'S68_D2_C_2018.236_1_61252_.fasta'[&!color=#006600]
	'S695_D3_I_2019.852_4_11600_.fasta'[&!color=#003399]
	'S699_D2_C_2019.866_4_11700_.fasta'[&!color=#006600]
	'S69_D2_C_2018.236_1_00800_.fasta'[&!color=#006600]
	'S6_D2_C_2017.836_1_11640_.fasta'[&!color=#006600]
	'S703_D3_I_2019.866_4_01300_.fasta'[&!color=#003399]
	'S705_D3_I_2019.866_4_71700_.fasta'[&!color=#003399]
	'S708_D2_C_2019.874_4_70100_.fasta'[&!color=#006600]
	'S710_D2_C_2019.866_4_50100_.fasta'[&!color=#006600]
	'S711_D2_C_2019.874_4_11850_.fasta'[&!color=#006600]
	'S712_D2_C_2019.874_4_11850_.fasta'[&!color=#006600]
	'S713_D3_I_2019.874_4_01000_.fasta'[&!color=#003399]
	'S714_D2_C_2019.877_4_11566_.fasta'[&!color=#006600]
	'S716_D2_C_2019.877_4_01000_.fasta'[&!color=#006600]
	'S719_D3_I_2019.885_4_11550_.fasta'[&!color=#003399]
	'S71_D2_C_2018.242_1_10290_.fasta'[&!color=#006600]
	'S723_D3_I_2019.888_4_10600_.fasta'[&!color=#003399]
	'S726_D2_C_2019.890_4_01500_.fasta'[&!color=#006600]
	'S728_D3_I_2019.890_4_10350_.fasta'[&!color=#003399]
	'S729_D2_C_2019.890_4_00300_.fasta'[&!color=#006600]
	'S72_D2_C_2018.242_1_00600_.fasta'[&!color=#006600]
	'S730_D2_C_2019.890_4_01000_.fasta'[&!color=#006600]
	'S734_D3_I_2019.896_4_60532_.fasta'[&!color=#003399]
	'S737_D3_I_2019.896_4_10350_.fasta'[&!color=#003399]
	'S73_D2_C_2018.244_1_80122_.fasta'[&!color=#006600]
	'S742_D3_I_2019.907_4_00200_.fasta'[&!color=#003399]
	'S743_D2_C_2019.907_4_10654_.fasta'[&!color=#006600]
	'S744_D2_C_2019.907_4_10115_.fasta'[&!color=#006600]
	'S747_D3_I_2019.915_4_11300_.fasta'[&!color=#003399]
	'S748_D2_C_2019.915_4_01400_.fasta'[&!color=#006600]
	'S749_D2_C_2019.915_4_01400_.fasta'[&!color=#006600]
	'S750_D3_I_2019.915_4_01000_.fasta'[&!color=#003399]
	'S752_D2_C_2019.923_4_10150_.fasta'[&!color=#006600]
	'S756_D2_C_2019.926_4_11350_.fasta'[&!color=#006600]
	'S757_D3_I_2019.926_4_01500_.fasta'[&!color=#003399]
	'S75_D1_III_2018.247_1_01000_.fasta'[&!color=#990066]
	'S761_D2_C_2019.932_4_01200_.fasta'[&!color=#006600]
	'S764_D2_C_2019.934_4_00700_.fasta'[&!color=#006600]
	'S767_D2_C_2019.934_4_50390_.fasta'[&!color=#006600]
	'S768_D2_C_2019.945_4_01500_.fasta'[&!color=#006600]
	'S782_D3_I_2019.964_4_12400_.fasta'[&!color=#003399]
	'S785_D3_I_2019.967_4_11300_.fasta'[&!color=#003399]
	'S786_D3_I_2019.967_4_10350_.fasta'[&!color=#003399]
	'S793_D3_I_2019.984_4_10230_.fasta'[&!color=#003399]
	'S794_D2_C_2019.984_4_10306_.fasta'[&!color=#006600]
	'S795_D1_III_2019.984_4_80400_.fasta'[&!color=#990066]
	'S797_D2_C_2019.984_4_12530_.fasta'[&!color=#006600]
	'S799_D3_I_2019.984_4_00500_.fasta'[&!color=#003399]
	'S7_D2_C_2017.836_1_01500_.fasta'[&!color=#006600]
	'S800_D1_III_2019.984_4_11300_.fasta'[&!color=#990066]
	'S802_D2_C_2019.989_4_11700_.fasta'[&!color=#006600]
	'S803_D2_C_2019.989_4_10290_.fasta'[&!color=#006600]
	'S804_D3_I_2019.989_4_01500_.fasta'[&!color=#003399]
	'S805_D2_C_2019.989_4_20000_.fasta'[&!color=#006600]
	'S806_D2_C_2020.000_4_00600_.fasta'[&!color=#006600]
	'S808_D2_C_2020.000_4_10100_.fasta'[&!color=#006600]
	'S809_D2_C_2020.003_4_10150_.fasta'[&!color=#006600]
	'S80_D2_C_2018.253_2_01500_.fasta'[&!color=#006600]
	'S810_D3_I_2020.003_4_01400_.fasta'[&!color=#003399]
	'S811_D3_III_2020.003_4_01000_.fasta'[&!color=#003399]
	'S812_D2_C_2020.003_4_11856_.fasta'[&!color=#006600]
	'S814_D3_I_2020.006_4_32034_.fasta'[&!color=#003399]
	'S816_D2_C_2020.006_4_01500_.fasta'[&!color=#006600]
	'S818_D2_C_2020.006_4_10290_.fasta'[&!color=#006600]
	'S819_D2_C_2020.009_4_11540_.fasta'[&!color=#006600]
	'S81_D2_C_2018.253_2_00800_.fasta'[&!color=#006600]
	'S821_D3_I_2020.020_4_01500_.fasta'[&!color=#003399]
	'S825_D1_III_2020.017_4_00800_.fasta'[&!color=#990066]
	'S828_D3_I_2020.023_4_01300_.fasta'[&!color=#003399]
	'S82_D2_U_2018.253_2_00600_.fasta'[&!color=#006600]
	'S830_D2_C_2020.023_4_00900_.fasta'[&!color=#006600]
	'S831_D1_III_2020.025_4_00200_.fasta'[&!color=#990066]
	'S834_D3_I_2020.025_4_01400_.fasta'[&!color=#003399]
	'S835_D2_C_2020.036_4_00900_.fasta'[&!color=#006600]
	'S83_D2_C_2018.255_2_00600_.fasta'[&!color=#006600]
	'S86_D2_C_2018.258_2_01200_.fasta'[&!color=#006600]
	'S89_D2_C_2018.266_2_00600_.fasta'[&!color=#006600]
	'S8_D2_C_2017.836_1_00100_.fasta'[&!color=#006600]
	'S91_D2_C_2018.269_2_00300_.fasta'[&!color=#006600]
	'S94_D2_C_2018.274_2_11300_.fasta'[&!color=#006600]
	'S97_D2_C_2018.277_2_01500_.fasta'[&!color=#006600]
	'S99_D2_C_2018.299_2_00200_.fasta'[&!color=#006600]
;
end;
begin trees;
	tree consensus = [&R] [&"consensus method"="Above 70.0% support greedy clustering"]('S338_D2_C_2018.885_3_10600_.fasta'[&!color=#66cc00]:1.56,'S328_D2_C_2018.838_3_00800_.fasta'[&!color=#66cc00]:1.0,('S172_D2_C_2018.452_2_01200_.fasta'[&!color=#66cc00]:3.301383,'S484_D2_C_2019.447_4_51000_.fasta'[&!color=#66cc00]:4.204383,'S38_D2_C_2018.055_1_01400_.fasta'[&!color=#66cc00]:4.346383,'S159_D2_C_201…
end;
begin figtree;
	set appearance.backgroundColorAttribute="Default";
	set appearance.backgroundColour=#ffffff;
	set appearance.branchColorAttribute="User selection";
	set appearance.branchColorGradient=false;
	set appearance.branchLineWidth=1.0;
	set appearance.branchMinLineWidth=0.0;
	set appearance.branchWidthAttribute="Fixed";
	set appearance.foregroundColour=#000000;
	set appearance.hilightingGradient=false;
	set appearance.selectionColour=#2d3680;
	set branchLabels.colorAttribute="User selection";
	set branchLabels.displayAttribute="Branch times";
	set branchLabels.fontName="Agency FB";
	set branchLabels.fontSize=8;
	set branchLabels.fontStyle=0;
	set branchLabels.isShown=false;
	set branchLabels.significantDigits=4;
	set layout.expansion=0;
	set layout.layoutType="POLAR";
	set layout.zoom=195;
	set legend.attribute="Consensus support(%)";
	set legend.fontSize=10.0;
	set legend.isShown=false;
	set legend.significantDigits=4;
	set nodeBars.barWidth=4.0;
	set nodeBars.displayAttribute=null;
	set nodeBars.isShown=false;
	set nodeLabels.colorAttribute="User selection";
	set nodeLabels.displayAttribute="Node ages";
	set nodeLabels.fontName="Agency FB";
	set nodeLabels.fontSize=8;
	set nodeLabels.fontStyle=0;
	set nodeLabels.isShown=false;
	set nodeLabels.significantDigits=4;
	set nodeShapeExternal.colourAttribute="User selection";
	set nodeShapeExternal.isShown=true;
	set nodeShapeExternal.minSize=10.0;
	set nodeShapeExternal.scaleType=Width;
	set nodeShapeExternal.shapeType=Circle;
	set nodeShapeExternal.size=4.0;
	set nodeShapeExternal.sizeAttribute="Fixed";
	set nodeShapeInternal.colourAttribute="User selection";
	set nodeShapeInternal.isShown=false;
	set nodeShapeInternal.minSize=10.0;
	set nodeShapeInternal.scaleType=Width;
	set nodeShapeInternal.shapeType=Circle;
	set nodeShapeInternal.size=4.0;
	set nodeShapeInternal.sizeAttribute="Fixed";
	set polarLayout.alignTipLabels=false;
	set polarLayout.angularRange=0;
	set polarLayout.rootAngle=0;
	set polarLayout.rootLength=100;
	set polarLayout.showRoot=true;
	set radialLayout.spread=0.0;
	set rectilinearLayout.alignTipLabels=false;
	set rectilinearLayout.curvature=0;
	set rectilinearLayout.rootLength=100;
	set scale.offsetAge=0.0;
	set scale.rootAge=1.0;
	set scale.scaleFactor=1.0;
	set scale.scaleRoot=false;
	set scaleAxis.automaticScale=true;
	set scaleAxis.fontSize=8.0;
	set scaleAxis.isShown=false;
	set scaleAxis.lineWidth=1.0;
	set scaleAxis.majorTicks=1.0;
	set scaleAxis.minorTicks=0.5;
	set scaleAxis.origin=0.0;
	set scaleAxis.reverseAxis=false;
	set scaleAxis.showGrid=true;
	set scaleBar.automaticScale=true;
	set scaleBar.fontSize=10.0;
	set scaleBar.isShown=true;
	set scaleBar.lineWidth=1.0;
	set scaleBar.scaleRange=0.0;
	set tipLabels.colorAttribute="User selection";
	set tipLabels.displayAttribute="Names";
	set tipLabels.fontName="Agency FB";
	set tipLabels.fontSize=15;
	set tipLabels.fontStyle=0;
	set tipLabels.isShown=true;
	set tipLabels.significantDigits=4;
	set trees.order=false;
	set trees.orderType="increasing";
	set trees.rooting=false;
	set trees.rootingType="User Selection";
	set trees.transform=false;
	set trees.transformType="cladogram";
end;
