# Supplementary material for: Genomic Surveillance of Recent Dengue Outbreaks in Colombo, Sri Lanka
Source: Viruses. 2023 Jun 21;15(7):1408. doi: 10.3390/v15071408 (PMC10384240; doi:10.3390/v15071408)
Supplement: Supplementary file 1 [file viruses-15-01408-s001.zip › Supplementary datafile 2.nex]

#NEXUS
begin taxa;
	dimensions ntax=627;
	taxlabels
	3_I_Australia_2006_NA_JN575577[&!color=#000000]
	3_I_Australia_2008_NA_JN575563[&!color=#000000]
	3_I_Australia_2008_NA_JN575564[&!color=#000000]
	3_I_Australia_2009_NA_JN575579[&!color=#000000]
	3_I_Australia_2009_NA_KY495825[&!color=#000000]
	3_I_Australia_2012_NA_KT758743[&!color=#000000]
	3_I_Australia_2013_NA_KT758759[&!color=#000000]
	3_I_Australia_2013_NA_KT758787[&!color=#000000]
	3_I_Australia_2013_NA_KT758788[&!color=#000000]
	3_I_Australia_2013_NA_KT758789[&!color=#000000]
	3_I_Bangladesh_2017_09_NA_LC436666[&!color=#000000]
	3_I_Bangladesh_2017_10_NA_LC436660[&!color=#000000]
	3_I_Bangladesh_2017_10_NA_LC436663[&!color=#000000]
	3_I_Bangladesh_2017_10_NA_LC436664[&!color=#000000]
	3_I_Bangladesh_2017_10_NA_LC436665[&!color=#000000]
	3_I_Bangladesh_2017_11_NA_LC436661[&!color=#000000]
	3_I_Bangladesh_2019_07_01_NA_MW396462[&!color=#000000]
	3_I_China_2010_NA_JN009098[&!color=#000000]
	3_I_China_2010_NA_JN029823[&!color=#000000]
	3_I_China_2015_NA_MG840488[&!color=#000000]
	3_I_China_2015_NA_MG840489[&!color=#000000]
	3_I_China_2015_NA_MG840492[&!color=#000000]
	3_I_China_2015_NA_MG840493[&!color=#000000]
	3_I_China_2015_NA_MG840496[&!color=#000000]
	3_I_China_2015_NA_MG840497[&!color=#000000]
	3_I_China_2015_NA_MG840499[&!color=#000000]
	3_I_China_2015_NA_MG840500[&!color=#000000]
	3_I_China_2015_NA_MG840504[&!color=#000000]
	3_I_China_2016_09_07_NA_MF598864[&!color=#000000]
	3_I_China_2016_09_10_NA_MF598866[&!color=#000000]
	3_I_China_2016_09_11_NA_MF598867[&!color=#000000]
	3_I_China_2016_09_15_NA_MF598868[&!color=#000000]
	3_I_China_2016_NA_MG840507[&!color=#000000]
	3_I_China_2016_NA_MG840508[&!color=#000000]
	3_I_China_2016_NA_MG840509[&!color=#000000]
	3_I_China_2016_NA_MG840510[&!color=#000000]
	3_I_China_2016_NA_MH729988[&!color=#000000]
	3_I_China_2017_07_21_NA_MG778911[&!color=#000000]
	3_I_China_2017_NA_MG840514[&!color=#000000]
	3_I_China_2017_NA_MG840515[&!color=#000000]
	3_I_China_2017_NA_MG840516[&!color=#000000]
	3_I_China_2018_07_NA_ON911794[&!color=#000000]
	3_I_China_NA_NA_KU570088[&!color=#000000]
	3_I_China_NA_NA_KU570089[&!color=#000000]
	3_I_China_NA_NA_KU570090[&!color=#000000]
	3_I_Cook_Islands_1991_NA_FJ898455[&!color=#000000]
	3_I_Cook_Islands_1991_NA_JF804043[&!color=#000000]
	3_I_East_Timor_2000_NA_JN575566[&!color=#000000]
	3_I_East_Timor_2001_NA_KY072809[&!color=#000000]
	3_I_East_Timor_2001_NA_KY275235[&!color=#000000]
	3_I_East_Timor_2001_NA_KY275243[&!color=#000000]
	3_I_East_Timor_2011_12_NA_KY275241[&!color=#000000]
	3_I_East_Timor_2011_NA_KY072815[&!color=#000000]
	3_I_East_Timor_2012_01_NA_KY275237[&!color=#000000]
	3_I_East_Timor_2012_01_NA_KY275238[&!color=#000000]
	3_I_East_Timor_2012_01_NA_KY275242[&!color=#000000]
	3_I_East_Timor_2012_02_NA_KY275239[&!color=#000000]
	3_I_East_Timor_2012_02_NA_KY275240[&!color=#000000]
	3_I_East_Timor_2012_03_NA_KY275236[&!color=#000000]
	3_I_East_Timor_2012_NA_KT758745[&!color=#000000]
	3_I_East_Timor_2012_NA_KT758746[&!color=#000000]
	3_I_East_Timor_2012_NA_KY072810[&!color=#000000]
	3_I_East_Timor_2012_NA_KY072811[&!color=#000000]
	3_I_East_Timor_2012_NA_KY072812[&!color=#000000]
	3_I_East_Timor_2012_NA_KY072813[&!color=#000000]
	3_I_East_Timor_2012_NA_KY072814[&!color=#000000]
	3_I_East_Timor_NA_NA_AB219130[&!color=#000000]
	3_I_East_Timor_NA_NA_AB219131[&!color=#000000]
	3_I_East_Timor_NA_NA_AB219132[&!color=#000000]
	3_I_East_Timor_NA_NA_AB219133[&!color=#000000]
	3_I_East_Timor_NA_NA_AB219134[&!color=#000000]
	3_I_Fiji_1992_NA_MW946691[&!color=#000000]
	3_I_Fiji_2013_NA_KT758761[&!color=#000000]
	3_I_Fiji_2014_03_12_NA_MG967232[&!color=#000000]
	3_I_Fiji_2014_09_29_NA_MG967233[&!color=#000000]
	3_I_Fiji_2014_NA_KM279398[&!color=#000000]
	3_I_Fiji_2014_NA_KM279399[&!color=#000000]
	3_I_Fiji_2014_NA_KM279400[&!color=#000000]
	3_I_Fiji_2014_NA_KM279401[&!color=#000000]
	3_I_Fiji_2014_NA_KM279402[&!color=#000000]
	3_I_Fiji_2014_NA_KM279403[&!color=#000000]
	3_I_Fiji_2014_NA_KM279404[&!color=#000000]
	3_I_Fiji_2014_NA_KM279405[&!color=#000000]
	3_I_Fiji_2014_NA_KM279406[&!color=#000000]
	3_I_Fiji_2014_NA_KM279407[&!color=#000000]
	3_I_Fiji_2014_NA_KT758792[&!color=#000000]
	3_I_Fiji_2015_03_25_NA_MG967234[&!color=#000000]
	3_I_French_Polynesia_1989_04_11_NA_JQ650047[&!color=#000000]
	3_I_French_Polynesia_1989_NA_AY744677[&!color=#000000]
	3_I_French_Polynesia_1989_NA_AY744678[&!color=#000000]
	3_I_French_Polynesia_1989_NA_EU182239[&!color=#000000]
	3_I_French_Polynesia_1989_NA_EU182242[&!color=#000000]
	3_I_French_Polynesia_1989_NA_EU182244[&!color=#000000]
	3_I_French_Polynesia_1990_07_24_NA_JQ650048[&!color=#000000]
	3_I_French_Polynesia_1990_NA_AY744679[&!color=#000000]
	3_I_French_Polynesia_1990_NA_AY744680[&!color=#000000]
	3_I_French_Polynesia_1990_NA_AY744681[&!color=#000000]
	3_I_French_Polynesia_1990_NA_EU182240[&!color=#000000]
	3_I_French_Polynesia_1990_NA_EU182245[&!color=#000000]
	3_I_French_Polynesia_1991_02_18_NA_JQ650049[&!color=#000000]
	3_I_French_Polynesia_1991_08_09_NA_JQ650050[&!color=#000000]
	3_I_French_Polynesia_1991_08_09_NA_JQ920476[&!color=#000000]
	3_I_French_Polynesia_1992_11_17_NA_JQ650051[&!color=#000000]
	3_I_French_Polynesia_1992_NA_AY744682[&!color=#000000]
	3_I_French_Polynesia_1992_NA_AY744684[&!color=#000000]
	3_I_French_Polynesia_1993_04_20_NA_JQ650052[&!color=#000000]
	3_I_French_Polynesia_1993_04_20_NA_JQ920477[&!color=#000000]
	3_I_French_Polynesia_1993_08_11_NA_JQ650053[&!color=#000000]
	3_I_French_Polynesia_1994_02_03_NA_JQ650054[&!color=#000000]
	3_I_French_Polynesia_1994_05_04_NA_JQ650055[&!color=#000000]
	3_I_French_Polynesia_1994_NA_AY744685[&!color=#000000]
	3_I_French_Polynesia_1995_02_01_NA_JQ650056[&!color=#000000]
	3_I_French_Polynesia_1995_07_19_NA_JQ650057[&!color=#000000]
	3_I_French_Polynesia_1995_07_19_NA_JQ920478[&!color=#000000]
	3_I_French_Polynesia_1996_02_15_NA_JQ650058[&!color=#000000]
	3_I_French_Polynesia_1996_02_15_NA_JQ920479[&!color=#000000]
	3_I_French_Polynesia_1996_09_04_NA_JQ920480[&!color=#000000]
	3_I_French_Polynesia_1996_NA_EU182241[&!color=#000000]
	3_I_French_Polynesia_1996_NA_EU182243[&!color=#000000]
	3_I_Indonesia_1978_NA_MW946955[&Indonesia=1,!color=#000000,Country="Indonesia",Country2=1,CDS=2]
	3_I_Indonesia_1985_NA_OK605763[&Indonesia=1,!color=#000000,Country="Indonesia",Country2=1,CDS=2]
	3_I_Indonesia_1998_NA_AB189128[&Indonesia=1,!color=#000000,Country="Indonesia",Country2=1,CDS=2]
	3_I_Indonesia_2007_06_22_NA_KC762681[&Indonesia=1,!color=#000000,Country="Indonesia",Country2=1,CDS=2]
	3_I_Indonesia_2007_07_26_NA_KC762682[&Indonesia=1,!color=#000000,Country="Indonesia",Country2=1,CDS=2]
	3_I_Indonesia_2007_07_26_NA_KC762683[&Indonesia=1,!color=#000000,Country="Indonesia",Country2=1,CDS=2]
	3_I_Indonesia_2008_02_15_NA_KC762685[&Indonesia=1,!color=#000000,Country="Indonesia",Country2=1,CDS=2]
	3_I_Indonesia_2008_02_15_NA_KC762687[&Indonesia=1,!color=#000000,Country="Indonesia",Country2=1,CDS=2]
	3_I_Indonesia_2008_02_15_NA_KC762689[&Indonesia=1,!color=#000000,Country="Indonesia",Country2=1,CDS=2]
	3_I_Indonesia_2008_NA_JF968057[&Indonesia=1,!color=#000000,Country="Indonesia",Country2=1,CDS=2]
	3_I_Indonesia_2008_NA_JF968063[&Indonesia=1,!color=#000000,Country="Indonesia",Country2=1,CDS=2]
	3_I_Indonesia_2008_NA_JN575567[&Indonesia=1,!color=#000000,Country="Indonesia",Country2=1,CDS=2]
	3_I_Indonesia_2008_NA_JN575568[&Indonesia=1,!color=#000000,Country="Indonesia",Country2=1,CDS=2]
	3_I_Indonesia_2009_NA_JF968070[&Indonesia=1,!color=#000000,Country="Indonesia",Country2=1,CDS=2]
	3_I_Indonesia_2009_NA_JF968071[&Indonesia=1,!color=#000000,Country="Indonesia",Country2=1,CDS=2]
	3_I_Indonesia_2009_NA_JF968072[&Indonesia=1,!color=#000000,Country="Indonesia",Country2=1,CDS=2]
	3_I_Indonesia_2009_NA_JF968074[&Indonesia=1,!color=#000000,Country="Indonesia",Country2=1,CDS=2]
	3_I_Indonesia_2009_NA_JF968078[&Indonesia=1,!color=#000000,Country="Indonesia",Country2=1,CDS=2]
	3_I_Indonesia_2009_NA_JF968081[&Indonesia=1,!color=#000000,Country="Indonesia",Country2=1,CDS=2]
	3_I_Indonesia_2009_NA_JF968082[&Indonesia=1,!color=#000000,Country="Indonesia",Country2=1,CDS=2]
	3_I_Indonesia_2009_NA_JF968087[&Indonesia=1,!color=#000000,Country="Indonesia",Country2=1,CDS=2]
	3_I_Indonesia_2009_NA_JF968090[&Indonesia=1,!color=#000000,Country="Indonesia",Country2=1,CDS=2]
	3_I_Indonesia_2009_NA_JN568284[&Indonesia=1,!color=#000000,Country="Indonesia",Country2=1,CDS=2]
	3_I_Indonesia_2009_NA_KX646386[&Indonesia=1,!color=#000000,Country="Indonesia",Country2=1,CDS=2]
	3_I_Indonesia_2009_NA_KX646387[&Indonesia=1,!color=#000000,Country="Indonesia",Country2=1,CDS=2]
	3_I_Indonesia_2010_09_21_NA_KM216738[&Indonesia=1,!color=#000000,Country="Indonesia",Country2=1,CDS=2]
	3_I_Indonesia_2010_12_30_NA_KM216737[&Indonesia=1,!color=#000000,Country="Indonesia",Country2=1,CDS=2]
	3_I_Indonesia_2010_NA_JF968091[&Indonesia=1,!color=#000000,Country="Indonesia",Country2=1,CDS=2]
	3_I_Indonesia_2010_NA_JF968095[&Indonesia=1,!color=#000000,Country="Indonesia",Country2=1,CDS=2]
	3_I_Indonesia_2010_NA_JF968096[&Indonesia=1,!color=#000000,Country="Indonesia",Country2=1,CDS=2]
	3_I_Indonesia_2010_NA_JF968101[&Indonesia=1,!color=#000000,Country="Indonesia",Country2=1,CDS=2]
	3_I_Indonesia_2010_NA_JF968102[&Indonesia=1,!color=#000000,Country="Indonesia",Country2=1,CDS=2]
	3_I_Indonesia_2010_NA_JF968104[&Indonesia=1,!color=#000000,Country="Indonesia",Country2=1,CDS=2]
	3_I_Indonesia_2010_NA_JF968105[&Indonesia=1,!color=#000000,Country="Indonesia",Country2=1,CDS=2]
	3_I_Indonesia_2010_NA_JF968113[&Indonesia=1,!color=#000000,Country="Indonesia",Country2=1,CDS=2]
	3_I_Indonesia_2010_NA_JN568283[&Indonesia=1,!color=#000000,Country="Indonesia",Country2=1,CDS=2]
	3_I_Indonesia_2010_NA_JN575560[&Indonesia=1,!color=#000000,Country="Indonesia",Country2=1,CDS=2]
	3_I_Indonesia_2010_NA_JN575561[&Indonesia=1,!color=#000000,Country="Indonesia",Country2=1,CDS=2]
	3_I_Indonesia_2010_NA_KT204462[&Indonesia=1,!color=#000000,Country="Indonesia",Country2=1,CDS=2]
	3_I_Indonesia_2010_NA_KT204463[&Indonesia=1,!color=#000000,Country="Indonesia",Country2=1,CDS=2]
	3_I_Indonesia_2012_02_25_NA_KC589012[&Indonesia=1,!color=#000000,Country="Indonesia",Country2=1,CDS=2]
	3_I_Indonesia_2012_03_19_NA_KC589013[&Indonesia=1,!color=#000000,Country="Indonesia",Country2=1,CDS=2]
	3_I_Indonesia_2012_NA_KT204456[&Indonesia=1,!color=#000000,Country="Indonesia",Country2=1,CDS=2]
	3_I_Indonesia_2012_NA_KT204457[&Indonesia=1,!color=#000000,Country="Indonesia",Country2=1,CDS=2]
	3_I_Indonesia_2012_NA_KT204458[&Indonesia=1,!color=#000000,Country="Indonesia",Country2=1,CDS=2]
	3_I_Indonesia_2012_NA_KT758744[&Indonesia=1,!color=#000000,Country="Indonesia",Country2=1,CDS=2]
	3_I_Indonesia_2013_04_16_NA_KJ184317[&Indonesia=1,!color=#000000,Country="Indonesia",Country2=1,CDS=2]
	3_I_Indonesia_2013_10_02_NA_MK629477[&Indonesia=1,!color=#000000,Country="Indonesia",Country2=1,CDS=2]
	3_I_Indonesia_2013_10_10_NA_MK629482[&Indonesia=1,!color=#000000,Country="Indonesia",Country2=1,CDS=2]
	3_I_Indonesia_2013_12_18_NA_MK629491[&Indonesia=1,!color=#000000,Country="Indonesia",Country2=1,CDS=2]
	3_I_Indonesia_2013_NA_KF709425[&Indonesia=1,!color=#000000,Country="Indonesia",Country2=1,CDS=2]
	3_I_Indonesia_2013_NA_KF709426[&Indonesia=1,!color=#000000,Country="Indonesia",Country2=1,CDS=2]
	3_I_Indonesia_2013_NA_KT758754[&Indonesia=1,!color=#000000,Country="Indonesia",Country2=1,CDS=2]
	3_I_Indonesia_2013_NA_KT758755[&Indonesia=1,!color=#000000,Country="Indonesia",Country2=1,CDS=2]
	3_I_Indonesia_2013_NA_KT758756[&Indonesia=1,!color=#000000,Country="Indonesia",Country2=1,CDS=2]
	3_I_Indonesia_2013_NA_KT758757[&Indonesia=1,!color=#000000,Country="Indonesia",Country2=1,CDS=2]
	3_I_Indonesia_2013_NA_KT758758[&Indonesia=1,!color=#000000,Country="Indonesia",Country2=1,CDS=2]
	3_I_Indonesia_2013_NA_KY851649[&Indonesia=1,!color=#000000,Country="Indonesia",Country2=1,CDS=2]
	3_I_Indonesia_2013_NA_KY851650[&Indonesia=1,!color=#000000,Country="Indonesia",Country2=1,CDS=2]
	3_I_Indonesia_2013_NA_KY851651[&Indonesia=1,!color=#000000,Country="Indonesia",Country2=1,CDS=2]
	3_I_Indonesia_2013_NA_KY851652[&Indonesia=1,!color=#000000,Country="Indonesia",Country2=1,CDS=2]
	3_I_Indonesia_2013_NA_KY851653[&Indonesia=1,!color=#000000,Country="Indonesia",Country2=1,CDS=2]
	3_I_Indonesia_2014_02_12_NA_MK629488[&Indonesia=1,!color=#000000,Country="Indonesia",Country2=1,CDS=2]
	3_I_Indonesia_2014_06_20_NA_MK629479[&Indonesia=1,!color=#000000,Country="Indonesia",Country2=1,CDS=2]
	3_I_Indonesia_2014_08_12_NA_MK629486[&Indonesia=1,!color=#000000,Country="Indonesia",Country2=1,CDS=2]
	3_I_Indonesia_2014_10_16_NA_MZ505710[&Indonesia=1,!color=#000000,Country="Indonesia",Country2=1,CDS=2]
	3_I_Indonesia_2014_10_28_NA_MK629478[&Indonesia=1,!color=#000000,Country="Indonesia",Country2=1,CDS=2]
	3_I_Indonesia_2014_12_15_NA_MK629489[&Indonesia=1,!color=#000000,Country="Indonesia",Country2=1,CDS=2]
	3_I_Indonesia_2014_NA_KT758773[&Indonesia=1,!color=#000000,Country="Indonesia",Country2=1,CDS=2]
	3_I_Indonesia_2014_NA_KY216160[&Indonesia=1,!color=#000000,Country="Indonesia",Country2=1,CDS=2]
	3_I_Indonesia_2015_04_02_NA_MK629484[&Indonesia=1,!color=#000000,Country="Indonesia",Country2=1,CDS=2]
	3_I_Indonesia_2015_06_29_NA_MK629480[&Indonesia=1,!color=#000000,Country="Indonesia",Country2=1,CDS=2]
	3_I_Indonesia_2015_07_24_NA_MK629493[&Indonesia=1,!color=#000000,Country="Indonesia",Country2=1,CDS=2]
	3_I_Indonesia_2015_NA_KT758793[&Indonesia=1,!color=#000000,Country="Indonesia",Country2=1,CDS=2]
	3_I_Indonesia_2015_NA_KT758794[&Indonesia=1,!color=#000000,Country="Indonesia",Country2=1,CDS=2]
	3_I_Indonesia_2015_NA_KY499643[&Indonesia=1,!color=#000000,Country="Indonesia",Country2=1,CDS=2]
	3_I_Indonesia_2015_NA_KY709189[&Indonesia=1,!color=#000000,Country="Indonesia",Country2=1,CDS=2]
	3_I_Indonesia_2015_NA_KY709190[&Indonesia=1,!color=#000000,Country="Indonesia",Country2=1,CDS=2]
	3_I_Indonesia_2015_NA_KY709191[&Indonesia=1,!color=#000000,Country="Indonesia",Country2=1,CDS=2]
	3_I_Indonesia_2015_NA_KY709192[&Indonesia=1,!color=#000000,Country="Indonesia",Country2=1,CDS=2]
	3_I_Indonesia_2015_NA_KY709193[&Indonesia=1,!color=#000000,Country="Indonesia",Country2=1,CDS=2]
	3_I_Indonesia_2015_NA_KY709194[&Indonesia=1,!color=#000000,Country="Indonesia",Country2=1,CDS=2]
	3_I_Indonesia_2016_03_15_NA_OK180532[&Indonesia=1,!color=#000000,Country="Indonesia",Country2=1,CDS=2]
	3_I_Indonesia_2016_04_03_NA_MK629492[&Indonesia=1,!color=#000000,Country="Indonesia",Country2=1,CDS=2]
	3_I_Indonesia_2016_04_27_NA_OK180537[&Indonesia=1,!color=#000000,Country="Indonesia",Country2=1,CDS=2]
	3_I_Indonesia_2016_05_22_NA_MK629475[&Indonesia=1,!color=#000000,Country="Indonesia",Country2=1,CDS=2]
	3_I_Indonesia_2016_05_23_NA_OK180531[&Indonesia=1,!color=#000000,Country="Indonesia",Country2=1,CDS=2]
	3_I_Indonesia_2016_05_27_NA_OK180539[&Indonesia=1,!color=#000000,Country="Indonesia",Country2=1,CDS=2]
	3_I_Indonesia_2016_06_02_NA_OK180540[&Indonesia=1,!color=#000000,Country="Indonesia",Country2=1,CDS=2]
	3_I_Indonesia_2016_06_10_NA_MK629487[&Indonesia=1,!color=#000000,Country="Indonesia",Country2=1,CDS=2]
	3_I_Indonesia_2016_06_14_NA_OK180545[&Indonesia=1,!color=#000000,Country="Indonesia",Country2=1,CDS=2]
	3_I_Indonesia_2016_06_17_NA_MK629483[&Indonesia=1,!color=#000000,Country="Indonesia",Country2=1,CDS=2]
	3_I_Indonesia_2016_06_17_NA_MK629485[&Indonesia=1,!color=#000000,Country="Indonesia",Country2=1,CDS=2]
	3_I_Indonesia_2016_06_22_NA_OK180541[&Indonesia=1,!color=#000000,Country="Indonesia",Country2=1,CDS=2]
	3_I_Indonesia_2016_06_24_NA_MK629481[&Indonesia=1,!color=#000000,Country="Indonesia",Country2=1,CDS=2]
	3_I_Indonesia_2016_06_28_NA_OK180529[&Indonesia=1,!color=#000000,Country="Indonesia",Country2=1,CDS=2]
	3_I_Indonesia_2016_06_28_NA_OK180542[&Indonesia=1,!color=#000000,Country="Indonesia",Country2=1,CDS=2]
	3_I_Indonesia_2016_07_01_NA_OK180546[&Indonesia=1,!color=#000000,Country="Indonesia",Country2=1,CDS=2]
	3_I_Indonesia_2016_07_13_NA_OK180533[&Indonesia=1,!color=#000000,Country="Indonesia",Country2=1,CDS=2]
	3_I_Indonesia_2016_07_22_NA_MZ505713[&Indonesia=1,!color=#000000,Country="Indonesia",Country2=1,CDS=2]
	3_I_Indonesia_2016_09_15_NA_OK180534[&Indonesia=1,!color=#000000,Country="Indonesia",Country2=1,CDS=2]
	3_I_Indonesia_2016_09_23_NA_OK180538[&Indonesia=1,!color=#000000,Country="Indonesia",Country2=1,CDS=2]
	3_I_Indonesia_2016_10_24_NA_OK180535[&Indonesia=1,!color=#000000,Country="Indonesia",Country2=1,CDS=2]
	3_I_Indonesia_2016_10_31_NA_OK180536[&Indonesia=1,!color=#000000,Country="Indonesia",Country2=1,CDS=2]
	3_I_Indonesia_2016_11_12_NA_OK180543[&Indonesia=1,!color=#000000,Country="Indonesia",Country2=1,CDS=2]
	3_I_Indonesia_2016_12_01_NA_OK180544[&Indonesia=1,!color=#000000,Country="Indonesia",Country2=1,CDS=2]
	3_I_Indonesia_2016_NA_MH173166[&Indonesia=1,!color=#000000,Country="Indonesia",Country2=1,CDS=2]
	3_I_Indonesia_2016_NA_MH173167[&Indonesia=1,!color=#000000,Country="Indonesia",Country2=1,CDS=2]
	3_I_Indonesia_2016_NA_MH173168[&Indonesia=1,!color=#000000,Country="Indonesia",Country2=1,CDS=2]
	3_I_Indonesia_2016_NA_MH173170[&Indonesia=1,!color=#000000,Country="Indonesia",Country2=1,CDS=2]
	3_I_Indonesia_2016_NA_MH173171[&Indonesia=1,!color=#000000,Country="Indonesia",Country2=1,CDS=2]
	3_I_Indonesia_2016_NA_MH173172[&Indonesia=1,!color=#000000,Country="Indonesia",Country2=1,CDS=2]
	3_I_Indonesia_2016_NA_MH173173[&Indonesia=1,!color=#000000,Country="Indonesia",Country2=1,CDS=2]
	3_I_Indonesia_2016_NA_MH178416[&Indonesia=1,!color=#000000,Country="Indonesia",Country2=1,CDS=2]
	3_I_Indonesia_2016_NA_MH178417[&Indonesia=1,!color=#000000,Country="Indonesia",Country2=1,CDS=2]
	3_I_Indonesia_2016_NA_MH729989[&Indonesia=1,!color=#000000,Country="Indonesia",Country2=1,CDS=2]
	3_I_Indonesia_2017_02_06_NA_OK180530[&Indonesia=1,!color=#000000,Country="Indonesia",Country2=1,CDS=2]
	3_I_Indonesia_2017_02_11_NA_OK180547[&Indonesia=1,!color=#000000,Country="Indonesia",Country2=1,CDS=2]
	3_I_Indonesia_2017_04_NA_MT122201[&Indonesia=1,!color=#000000,Country="Indonesia",Country2=1,CDS=2]
	3_I_Indonesia_2017_05_NA_MT122202[&Indonesia=1,!color=#000000,Country="Indonesia",Country2=1,CDS=2]
	3_I_Indonesia_2017_05_NA_MT122205[&Indonesia=1,!color=#000000,Country="Indonesia",Country2=1,CDS=2]
	3_I_Indonesia_2017_NA_MH729991[&Indonesia=1,!color=#000000,Country="Indonesia",Country2=1,CDS=2]
	3_I_Indonesia_2018_09_12_NA_MW648230[&Indonesia=1,!color=#000000,Country="Indonesia",Country2=1,CDS=2]
	3_I_Indonesia_2018_12_20_NA_MW648233[&Indonesia=1,!color=#000000,Country="Indonesia",Country2=1,CDS=2]
	3_I_Indonesia_2019_01_13_NA_MW362794[&Indonesia=1,!color=#000000,Country="Indonesia",Country2=1,CDS=2]
	3_I_Indonesia_2019_01_18_NA_MW362795[&Indonesia=1,!color=#000000,Country="Indonesia",Country2=1,CDS=2]
	3_I_Indonesia_2019_01_23_NA_MW362796[&Indonesia=1,!color=#000000,Country="Indonesia",Country2=1,CDS=2]
	3_I_Indonesia_2019_01_24_NA_MW362797[&Indonesia=1,!color=#000000,Country="Indonesia",Country2=1,CDS=2]
	3_I_Indonesia_2019_01_24_NA_MW362798[&Indonesia=1,!color=#000000,Country="Indonesia",Country2=1,CDS=2]
	3_I_Indonesia_2019_01_24_NA_MW362799[&Indonesia=1,!color=#000000,Country="Indonesia",Country2=1,CDS=2]
	3_I_Indonesia_2019_01_25_NA_MW362800[&Indonesia=1,!color=#000000,Country="Indonesia",Country2=1,CDS=2]
	3_I_Indonesia_2019_02_02_NA_ON584417[&Indonesia=1,!color=#000000,Country="Indonesia",Country2=1,CDS=2]
	3_I_Indonesia_2019_02_03_NA_MW648234[&Indonesia=1,!color=#000000,Country="Indonesia",Country2=1,CDS=2]
	3_I_Indonesia_2019_02_03_NA_MW648235[&Indonesia=1,!color=#000000,Country="Indonesia",Country2=1,CDS=2]
	3_I_Indonesia_2019_02_16_NA_MW362801[&Indonesia=1,!color=#000000,Country="Indonesia",Country2=1,CDS=2]
	3_I_Indonesia_2019_02_20_NA_MW362802[&Indonesia=1,!color=#000000,Country="Indonesia",Country2=1,CDS=2]
	3_I_Indonesia_2019_02_23_NA_MW362803[&Indonesia=1,!color=#000000,Country="Indonesia",Country2=1,CDS=2]
	3_I_Indonesia_2019_02_27_NA_MW362804[&Indonesia=1,!color=#000000,Country="Indonesia",Country2=1,CDS=2]
	3_I_Indonesia_2019_04_10_NA_ON584418[&Indonesia=1,!color=#000000,Country="Indonesia",Country2=1,CDS=2]
	3_I_Indonesia_2019_05_NA_MT377730[&Indonesia=1,!color=#000000,Country="Indonesia",Country2=1,CDS=2]
	3_I_Indonesia_2019_05_NA_MT377731[&Indonesia=1,!color=#000000,Country="Indonesia",Country2=1,CDS=2]
	3_I_Indonesia_2019_05_NA_MT377732[&Indonesia=1,!color=#000000,Country="Indonesia",Country2=1,CDS=2]
	3_I_Indonesia_2019_05_NA_MT377733[&Indonesia=1,!color=#000000,Country="Indonesia",Country2=1,CDS=2]
	3_I_Indonesia_2019_11_12_NA_ON584419[&Indonesia=1,!color=#000000,Country="Indonesia",Country2=1,CDS=2]
	3_I_Indonesia_2020_02_22_NA_ON584420[&Indonesia=1,!color=#000000,Country="Indonesia",Country2=1,CDS=2]
	3_I_Indonesia_2020_03_04_NA_ON584421[&Indonesia=1,!color=#000000,Country="Indonesia",Country2=1,CDS=2]
	3_I_Indonesia_NA_NA_AB189125[&Indonesia=1,!color=#000000,Country="Indonesia",Country2=1,CDS=2]
	3_I_Indonesia_NA_NA_AB189126[&Indonesia=1,!color=#000000,Country="Indonesia",Country2=1,CDS=2]
	3_I_Indonesia_NA_NA_AB189127[&Indonesia=1,!color=#000000,Country="Indonesia",Country2=1,CDS=2]
	3_I_Indonesia_NA_NA_AB219137[&Indonesia=1,!color=#000000,Country="Indonesia",Country2=1,CDS=2]
	3_I_Indonesia_NA_NA_AB219138[&Indonesia=1,!color=#000000,Country="Indonesia",Country2=1,CDS=2]
	3_I_Indonesia_NA_NA_AB219139[&Indonesia=1,!color=#000000,Country="Indonesia",Country2=1,CDS=2]
	3_I_Indonesia_NA_NA_AY858037[&Indonesia=1,!color=#000000,Country="Indonesia",Country2=1,CDS=2]
	3_I_Indonesia_NA_NA_AY858038[&Indonesia=1,!color=#000000,Country="Indonesia",Country2=1,CDS=2]
	3_I_Indonesia_NA_NA_AY858039[&Indonesia=1,!color=#000000,Country="Indonesia",Country2=1,CDS=2]
	3_I_Indonesia_NA_NA_AY858040[&Indonesia=1,!color=#000000,Country="Indonesia",Country2=1,CDS=2]
	3_I_Indonesia_NA_NA_AY858041[&Indonesia=1,!color=#000000,Country="Indonesia",Country2=1,CDS=2]
	3_I_Indonesia_NA_NA_AY858042[&Indonesia=1,!color=#000000,Country="Indonesia",Country2=1,CDS=2]
	3_I_Indonesia_NA_NA_AY858044[&Indonesia=1,!color=#000000,Country="Indonesia",Country2=1,CDS=2]
	3_I_Indonesia_NA_NA_AY858045[&Indonesia=1,!color=#000000,Country="Indonesia",Country2=1,CDS=2]
	3_I_Indonesia_NA_NA_AY858047[&Indonesia=1,!color=#000000,Country="Indonesia",Country2=1,CDS=2]
	'3_I_Malaysia_1991_PrM/M__Env_LT898493'[&!color=#000000]
	'3_I_Malaysia_2002_PrM/M__Env_LT898492'[&!color=#000000]
	'3_I_Malaysia_2004_PrM/M__Env_LT898488'[&!color=#000000]
	'3_I_Malaysia_2004_PrM/M__Env_LT898489'[&!color=#000000]
	'3_I_Malaysia_2006_PrM/M__Env_LT898491'[&!color=#000000]
	'3_I_Malaysia_2007_PrM/M__Env_LT898490'[&!color=#000000]
	'3_I_Malaysia_2008_PrM/M__Env_LT898497'[&!color=#000000]
	3_I_Malaysia_2009_NA_JF968086[&!color=#000000]
	'3_I_Malaysia_2009_PrM/M__Env_LT898496'[&!color=#000000]
	3_I_Malaysia_2010_NA_JF968112[&!color=#000000]
	'3_I_Malaysia_2010_PrM/M__Env_LT898494'[&!color=#000000]
	'3_I_Malaysia_2011_PrM/M__Env_LT898495'[&!color=#000000]
	3_I_Malaysia_2014_NA_KT758774[&!color=#000000]
	3_I_Malaysia_2016_NA_KY495820[&!color=#000000]
	3_I_Myanmar_2018_07_NA_MW369336[&!color=#000000]
	3_I_Myanmar_2018_07_NA_MW369337[&!color=#000000]
	3_I_Myanmar_2018_07_NA_MW369338[&!color=#000000]
	3_I_Myanmar_2018_07_NA_MW369340[&!color=#000000]
	3_I_NA_1992_NA_AY744683[&!color=#000000]
	3_I_NA_2008_NA_JN575569[&!color=#000000]
	3_I_NA_2011_NA_KT758737[&!color=#000000]
	3_I_Nauru_2014_05_28_NA_MG967235[&!color=#000000]
	3_I_Nauru_2014_06_10_NA_MG967236[&!color=#000000]
	3_I_Nauru_2014_06_10_NA_MG967237[&!color=#000000]
	3_I_Nauru_2014_NA_KT758777[&!color=#000000]
	3_I_New_Caledonia_1989_02_06_NA_JQ650059[&!color=#000000]
	3_I_New_Caledonia_1989_02_06_NA_JQ920481[&!color=#000000]
	3_I_New_Caledonia_1989_02_15_NA_JQ650060[&!color=#000000]
	3_I_New_Caledonia_1989_05_24_NA_JQ650061[&!color=#000000]
	3_I_New_Caledonia_1989_NA_EU182246[&!color=#000000]
	3_I_New_Caledonia_1995_02_23_NA_JQ650062[&!color=#000000]
	3_I_New_Caledonia_1995_02_24_NA_JQ650063[&!color=#000000]
	3_I_New_Caledonia_1995_02_24_NA_JQ920482[&!color=#000000]
	3_I_New_Caledonia_1995_08_14_NA_JQ650064[&!color=#000000]
	3_I_New_Caledonia_1995_08_17_NA_JQ650065[&!color=#000000]
	3_I_New_Caledonia_1995_08_17_NA_JQ920483[&!color=#000000]
	3_I_New_Caledonia_1995_11_13_NA_JQ650066[&!color=#000000]
	3_I_New_Caledonia_1995_11_20_NA_JQ650067[&!color=#000000]
	3_I_New_Caledonia_1995_12_26_NA_JQ650068[&!color=#000000]
	3_I_New_Caledonia_1995_12_27_NA_JQ650069[&!color=#000000]
	3_I_New_Caledonia_1995_12_27_NA_JQ920484[&!color=#000000]
	3_I_New_Caledonia_1996_06_28_NA_JQ650070[&!color=#000000]
	3_I_New_Caledonia_1996_07_02_NA_JQ650071[&!color=#000000]
	3_I_New_Caledonia_1996_08_08_NA_JQ650072[&!color=#000000]
	3_I_New_Caledonia_1996_10_21_NA_JQ650073[&!color=#000000]
	3_I_New_Caledonia_1996_10_21_NA_JQ920485[&!color=#000000]
	3_I_New_Caledonia_1996_11_18_NA_JQ650074[&!color=#000000]
	3_I_New_Caledonia_1996_11_18_NA_JQ920486[&!color=#000000]
	3_I_New_Caledonia_2014_02_12_NA_MZ620638[&!color=#000000]
	3_I_Papua_New_Guinea_2008_NA_JN575571[&!color=#000000]
	3_I_Papua_New_Guinea_2010_NA_JN575572[&!color=#000000]
	3_I_Papua_New_Guinea_2010_NA_JN575573[&!color=#000000]
	3_I_Papua_New_Guinea_2011_NA_KT758738[&!color=#000000]
	3_I_Papua_New_Guinea_2012_NA_KT758750[&!color=#000000]
	3_I_Papua_New_Guinea_2012_NA_KT758751[&!color=#000000]
	3_I_Papua_New_Guinea_2013_NA_KT758760[&!color=#000000]
	3_I_Papua_New_Guinea_2013_NA_KT758785[&!color=#000000]
	3_I_Papua_New_Guinea_2013_NA_KT758786[&!color=#000000]
	3_I_Papua_New_Guinea_2014_NA_KT758775[&!color=#000000]
	3_I_Papua_New_Guinea_2014_NA_KT758776[&!color=#000000]
	3_I_Papua_New_Guinea_2015_NA_KT758797[&!color=#000000]
	3_I_Papua_New_Guinea_2016_NA_KY495824[&!color=#000000]
	3_I_Philippines_2008_NA_JF968053[&!color=#000000]
	3_I_Philippines_2008_NA_JF968054[&!color=#000000]
	3_I_Philippines_2008_NA_JF968055[&!color=#000000]
	3_I_Philippines_2008_NA_JF968059[&!color=#000000]
	3_I_Philippines_2008_NA_JF968060[&!color=#000000]
	3_I_Philippines_2008_NA_JF968061[&!color=#000000]
	3_I_Philippines_2008_NA_JF968062[&!color=#000000]
	3_I_Philippines_2008_NA_JF968067[&!color=#000000]
	3_I_Philippines_2008_NA_JF968069[&!color=#000000]
	3_I_Philippines_2008_NA_KJ946240[&!color=#000000]
	3_I_Philippines_2008_NA_KJ946241[&!color=#000000]
	3_I_Philippines_2008_NA_KJ946242[&!color=#000000]
	3_I_Philippines_2008_NA_KJ946243[&!color=#000000]
	3_I_Philippines_2008_NA_KU509279[&!color=#000000]
	3_I_Philippines_2009_NA_JF968075[&!color=#000000]
	3_I_Philippines_2009_NA_JF968076[&!color=#000000]
	3_I_Philippines_2009_NA_JF968079[&!color=#000000]
	3_I_Philippines_2009_NA_JF968083[&!color=#000000]
	3_I_Philippines_2010_NA_JF968099[&!color=#000000]
	3_I_Philippines_2010_NA_JF968108[&!color=#000000]
	3_I_Philippines_2010_NA_JF968109[&!color=#000000]
	3_I_Philippines_2010_NA_JN575570[&!color=#000000]
	3_I_Philippines_2011_NA_KT758739[&!color=#000000]
	3_I_Philippines_2011_NA_KY851591[&!color=#000000]
	3_I_Philippines_2011_NA_KY851632[&!color=#000000]
	3_I_Philippines_2012_NA_KT758747[&!color=#000000]
	3_I_Philippines_2012_NA_KY851633[&!color=#000000]
	3_I_Philippines_2012_NA_KY851634[&!color=#000000]
	3_I_Philippines_2012_NA_KY851635[&!color=#000000]
	3_I_Philippines_2012_NA_KY851636[&!color=#000000]
	3_I_Philippines_2012_NA_KY851638[&!color=#000000]
	3_I_Philippines_2012_NA_KY851639[&!color=#000000]
	3_I_Philippines_2012_NA_KY851641[&!color=#000000]
	3_I_Philippines_2012_NA_KY851642[&!color=#000000]
	3_I_Philippines_2012_NA_KY851643[&!color=#000000]
	3_I_Philippines_2012_NA_KY851644[&!color=#000000]
	3_I_Philippines_2012_NA_KY851645[&!color=#000000]
	3_I_Philippines_2012_NA_KY851646[&!color=#000000]
	3_I_Philippines_2012_NA_KY851647[&!color=#000000]
	3_I_Philippines_2012_NA_KY851648[&!color=#000000]
	3_I_Philippines_2013_NA_KT758766[&!color=#000000]
	3_I_Philippines_2014_NA_KT758781[&!color=#000000]
	3_I_Philippines_2015_NA_MH729987[&!color=#000000]
	3_I_Philippines_2016_NA_MH729990[&!color=#000000]
	3_I_Philippines_2018_06_04_NA_MZ505716[&!color=#000000]
	3_I_Philippines_2018_06_04_NA_MZ505717[&!color=#000000]
	3_I_Samoa_1995_NA_FJ898456[&!color=#000000]
	3_I_Samoa_1995_NA_JF804049[&!color=#000000]
	3_I_Samoa_2015_06_19_NA_MG967247[&!color=#000000]
	3_I_Samoa_2015_06_23_NA_MG967245[&!color=#000000]
	3_I_Samoa_2015_06_26_NA_MG967246[&!color=#000000]
	3_I_Samoa_2015_NA_KT758795[&!color=#000000]
	3_I_Singapore_2003_NA_GQ357857[&!color=#000000]
	3_I_Singapore_2005_NA_GQ357837[&!color=#000000]
	3_I_Singapore_2005_NA_GQ357843[&!color=#000000]
	3_I_Singapore_2005_NA_GQ357844[&!color=#000000]
	3_I_Singapore_2005_NA_GQ357845[&!color=#000000]
	3_I_Singapore_2005_NA_GQ357847[&!color=#000000]
	3_I_Singapore_2005_NA_GQ357848[&!color=#000000]
	3_I_Singapore_2005_NA_GQ357849[&!color=#000000]
	3_I_Singapore_2006_NA_GQ357838[&!color=#000000]
	3_I_Singapore_2006_NA_GQ357839[&!color=#000000]
	3_I_Singapore_2006_NA_GQ357850[&!color=#000000]
	3_I_Singapore_2006_NA_GQ357851[&!color=#000000]
	3_I_Singapore_2007_NA_GQ357840[&!color=#000000]
	3_I_Singapore_2007_NA_GQ357841[&!color=#000000]
	3_I_Singapore_2007_NA_GQ357842[&!color=#000000]
	3_I_Singapore_2007_NA_GQ357846[&!color=#000000]
	3_I_Singapore_2008_NA_GQ357835[&!color=#000000]
	3_I_Singapore_2008_NA_GQ357836[&!color=#000000]
	3_I_Singapore_2008_NA_GQ357852[&!color=#000000]
	3_I_Singapore_2008_NA_GQ357853[&!color=#000000]
	3_I_Singapore_2008_NA_GQ357854[&!color=#000000]
	3_I_Singapore_2008_NA_GQ357855[&!color=#000000]
	3_I_Singapore_2008_NA_JN030160[&!color=#000000]
	3_I_Singapore_2008_NA_JN030161[&!color=#000000]
	3_I_Singapore_2008_NA_JN030163[&!color=#000000]
	3_I_Singapore_2009_NA_JN022605[&!color=#000000]
	3_I_Singapore_2009_NA_JN030162[&!color=#000000]
	3_I_Singapore_2009_NA_JN030164[&!color=#000000]
	3_I_Singapore_2009_NA_JN030167[&!color=#000000]
	3_I_Singapore_2009_NA_JN030169[&!color=#000000]
	3_I_Singapore_2009_NA_JN030170[&!color=#000000]
	3_I_Singapore_2009_NA_JN030172[&!color=#000000]
	3_I_Singapore_2009_NA_JN030173[&!color=#000000]
	3_I_Singapore_2009_NA_JN030176[&!color=#000000]
	3_I_Singapore_2009_NA_JN030178[&!color=#000000]
	3_I_Singapore_2009_NA_JN030182[&!color=#000000]
	3_I_Singapore_2009_NA_JN030183[&!color=#000000]
	3_I_Singapore_2009_NA_JN196615[&!color=#000000]
	3_I_Singapore_2009_NA_JN196616[&!color=#000000]
	3_I_Singapore_2009_NA_JN196617[&!color=#000000]
	3_I_Singapore_2009_NA_JN380808[&!color=#000000]
	3_I_Singapore_2009_NA_JN380809[&!color=#000000]
	3_I_Singapore_2010_NA_JN030179[&!color=#000000]
	3_I_Singapore_2010_NA_JN030181[&!color=#000000]
	3_I_Singapore_2010_NA_JN030186[&!color=#000000]
	3_I_Singapore_2010_NA_JN030188[&!color=#000000]
	3_I_Singapore_2010_NA_JN030190[&!color=#000000]
	3_I_Singapore_2010_NA_JN030191[&!color=#000000]
	3_I_Singapore_2010_NA_JN030192[&!color=#000000]
	3_I_Singapore_2013_NA_KX224281[&!color=#000000]
	3_I_Singapore_2013_NA_KX224295[&!color=#000000]
	3_I_Singapore_2014_NA_KX224276[&!color=#000000]
	3_I_Singapore_2014_NA_KX224277[&!color=#000000]
	3_I_Singapore_2014_NA_KX224285[&!color=#000000]
	3_I_Singapore_2014_NA_KX224287[&!color=#000000]
	3_I_Singapore_2014_NA_KX224289[&!color=#000000]
	3_I_Singapore_2014_NA_KX224296[&!color=#000000]
	3_I_Solomon_Islands_2012_NA_KT758765[&!color=#000000]
	3_I_Solomon_Islands_2013_02_25_NA_KU053466[&!color=#000000]
	3_I_Solomon_Islands_2013_02_26_NA_KU053467[&!color=#000000]
	3_I_Solomon_Islands_2013_NA_KT758762[&!color=#000000]
	3_I_Solomon_Islands_2013_NA_KT758763[&!color=#000000]
	3_I_Solomon_Islands_2013_NA_KT758764[&!color=#000000]
	3_I_Solomon_Islands_2014_04_NA_MG967239[&!color=#000000]
	3_I_Solomon_Islands_2014_NA_KT758778[&!color=#000000]
	3_I_Solomon_Islands_2014_NA_LC440480[&!color=#000000]
	3_I_Solomon_Islands_2015_02_NA_MG967240[&!color=#000000]
	3_I_Solomon_Islands_2015_02_NA_MG967241[&!color=#000000]
	3_I_Solomon_Islands_2015_10_29_NA_MG967242[&!color=#000000]
	3_I_Solomon_Islands_2015_NA_KT758796[&!color=#000000]
	3_I_Solomon_Islands_2015_NA_LC440478[&!color=#000000]
	3_I_Solomon_Islands_2016_03_NA_MG967243[&!color=#000000]
	3_I_Solomon_Islands_2016_03_NA_MG967244[&!color=#000000]
	3_I_Solomon_Islands_2016_NA_KY495821[&!color=#000000]
	3_I_Solomon_Islands_2016_NA_LC440479[&!color=#000000]
	3_I_Solomon_Islands_2016_NA_LC440481[&!color=#000000]
	3_I_Solomon_Islands_2016_NA_LC440482[&!color=#000000]
	3_I_Solomon_Islands_2016_NA_LC440483[&!color=#000000]
	3_I_Solomon_Islands_2016_NA_LC440484[&!color=#000000]
	3_I_Sri_Lanka_2017_12_NA_MN083245[&!color=#000000,"Sri Lanka"=1,Country="Sri Lanka",Country2=4,CDS=4]
	3_I_Taiwan_2009_NA_JQ403525[&Taiwan=3,Country="Taiwan",CDS=3,!color=#000000]
	3_I_Taiwan_2011_02_19_NA_MG895175[&Taiwan=3,Country="Taiwan",CDS=3,!color=#000000]
	3_I_Taiwan_2011_06_19_NA_MG895176[&Taiwan=3,Country="Taiwan",CDS=3,!color=#000000]
	3_I_Taiwan_2011_08_19_NA_MG895177[&Taiwan=3,Country="Taiwan",CDS=3,!color=#000000]
	3_I_Taiwan_2011_08_31_NA_MG895178[&Taiwan=3,Country="Taiwan",CDS=3,!color=#000000]
	3_I_Taiwan_2011_10_13_NA_MG895179[&Taiwan=3,Country="Taiwan",CDS=3,!color=#000000]
	3_I_Taiwan_2012_04_08_NA_MG895181[&Taiwan=3,Country="Taiwan",CDS=3,!color=#000000]
	3_I_Taiwan_2012_04_11_NA_MG895182[&Taiwan=3,Country="Taiwan",CDS=3,!color=#000000]
	3_I_Taiwan_2012_04_20_NA_MG895180[&Taiwan=3,Country="Taiwan",CDS=3,!color=#000000]
	3_I_Taiwan_2012_07_11_NA_MG895184[&Taiwan=3,Country="Taiwan",CDS=3,!color=#000000]
	3_I_Taiwan_2012_08_04_NA_MG895185[&Taiwan=3,Country="Taiwan",CDS=3,!color=#000000]
	3_I_Taiwan_2012_09_25_NA_MG895187[&Taiwan=3,Country="Taiwan",CDS=3,!color=#000000]
	3_I_Taiwan_2012_10_15_NA_MG895188[&Taiwan=3,Country="Taiwan",CDS=3,!color=#000000]
	3_I_Taiwan_2012_10_17_NA_MG895189[&Taiwan=3,Country="Taiwan",CDS=3,!color=#000000]
	3_I_Taiwan_2012_11_23_NA_MG895190[&Taiwan=3,Country="Taiwan",CDS=3,!color=#000000]
	3_I_Taiwan_2013_01_03_NA_MG895191[&Taiwan=3,Country="Taiwan",CDS=3,!color=#000000]
	3_I_Taiwan_2013_03_13_NA_MG895192[&Taiwan=3,Country="Taiwan",CDS=3,!color=#000000]
	3_I_Taiwan_2013_03_21_NA_MG895193[&Taiwan=3,Country="Taiwan",CDS=3,!color=#000000]
	3_I_Taiwan_2013_03_21_NA_MG895194[&Taiwan=3,Country="Taiwan",CDS=3,!color=#000000]
	3_I_Taiwan_2013_05_30_NA_MG895297[&Taiwan=3,Country="Taiwan",CDS=3,!color=#000000]
	3_I_Taiwan_2013_06_24_NA_MG895195[&Taiwan=3,Country="Taiwan",CDS=3,!color=#000000]
	3_I_Taiwan_2013_06_27_NA_MG895196[&Taiwan=3,Country="Taiwan",CDS=3,!color=#000000]
	3_I_Taiwan_2013_07_02_NA_MG895198[&Taiwan=3,Country="Taiwan",CDS=3,!color=#000000]
	3_I_Taiwan_2013_07_14_NA_MG895199[&Taiwan=3,Country="Taiwan",CDS=3,!color=#000000]
	3_I_Taiwan_2013_08_16_NA_MG895200[&Taiwan=3,Country="Taiwan",CDS=3,!color=#000000]
	3_I_Taiwan_2013_08_26_NA_MG895201[&Taiwan=3,Country="Taiwan",CDS=3,!color=#000000]
	3_I_Taiwan_2013_10_06_NA_MG895203[&Taiwan=3,Country="Taiwan",CDS=3,!color=#000000]
	3_I_Taiwan_2014_01_02_NA_MG895206[&Taiwan=3,Country="Taiwan",CDS=3,!color=#000000]
	3_I_Taiwan_2014_01_28_NA_MG895214[&Taiwan=3,Country="Taiwan",CDS=3,!color=#000000]
	3_I_Taiwan_2014_02_06_NA_MG895207[&Taiwan=3,Country="Taiwan",CDS=3,!color=#000000]
	3_I_Taiwan_2014_03_08_NA_MG895208[&Taiwan=3,Country="Taiwan",CDS=3,!color=#000000]
	3_I_Taiwan_2014_03_12_NA_MG895209[&Taiwan=3,Country="Taiwan",CDS=3,!color=#000000]
	3_I_Taiwan_2014_03_16_NA_MG895210[&Taiwan=3,Country="Taiwan",CDS=3,!color=#000000]
	3_I_Taiwan_2014_04_05_NA_MG895211[&Taiwan=3,Country="Taiwan",CDS=3,!color=#000000]
	3_I_Taiwan_2014_04_07_NA_MG895212[&Taiwan=3,Country="Taiwan",CDS=3,!color=#000000]
	3_I_Taiwan_2014_04_13_NA_MG895213[&Taiwan=3,Country="Taiwan",CDS=3,!color=#000000]
	3_I_Taiwan_2014_07_05_NA_MG895215[&Taiwan=3,Country="Taiwan",CDS=3,!color=#000000]
	3_I_Taiwan_2014_07_23_NA_MG895216[&Taiwan=3,Country="Taiwan",CDS=3,!color=#000000]
	3_I_Taiwan_2014_08_05_NA_MG895217[&Taiwan=3,Country="Taiwan",CDS=3,!color=#000000]
	3_I_Taiwan_2014_08_13_NA_MG895219[&Taiwan=3,Country="Taiwan",CDS=3,!color=#000000]
	3_I_Taiwan_2014_08_18_NA_MG895218[&Taiwan=3,Country="Taiwan",CDS=3,!color=#000000]
	3_I_Taiwan_2014_10_27_NA_MG895221[&Taiwan=3,Country="Taiwan",CDS=3,!color=#000000]
	3_I_Taiwan_2014_12_13_NA_MG895224[&Taiwan=3,Country="Taiwan",CDS=3,!color=#000000]
	3_I_Taiwan_2014_12_25_NA_MG895225[&Taiwan=3,Country="Taiwan",CDS=3,!color=#000000]
	3_I_Taiwan_2015_01_08_NA_MG895226[&Taiwan=3,Country="Taiwan",CDS=3,!color=#000000]
	3_I_Taiwan_2015_02_23_NA_MG895227[&Taiwan=3,Country="Taiwan",CDS=3,!color=#000000]
	3_I_Taiwan_2015_03_14_NA_MG895228[&Taiwan=3,Country="Taiwan",CDS=3,!color=#000000]
	3_I_Taiwan_2015_03_23_NA_MG895229[&Taiwan=3,Country="Taiwan",CDS=3,!color=#000000]
	3_I_Taiwan_2015_04_03_NA_MG895230[&Taiwan=3,Country="Taiwan",CDS=3,!color=#000000]
	3_I_Taiwan_2015_04_10_NA_MG895231[&Taiwan=3,Country="Taiwan",CDS=3,!color=#000000]
	3_I_Taiwan_2015_05_31_NA_MG895233[&Taiwan=3,Country="Taiwan",CDS=3,!color=#000000]
	3_I_Taiwan_2015_07_03_NA_MG895234[&Taiwan=3,Country="Taiwan",CDS=3,!color=#000000]
	3_I_Taiwan_2015_07_12_NA_MG895236[&Taiwan=3,Country="Taiwan",CDS=3,!color=#000000]
	3_I_Taiwan_2015_07_21_NA_MG895237[&Taiwan=3,Country="Taiwan",CDS=3,!color=#000000]
	3_I_Taiwan_2015_07_25_NA_MG895238[&Taiwan=3,Country="Taiwan",CDS=3,!color=#000000]
	3_I_Taiwan_2015_07_27_NA_MG895239[&Taiwan=3,Country="Taiwan",CDS=3,!color=#000000]
	3_I_Taiwan_2015_09_26_NA_MG895246[&Taiwan=3,Country="Taiwan",CDS=3,!color=#000000]
	3_I_Taiwan_2015_10_05_NA_MG895248[&Taiwan=3,Country="Taiwan",CDS=3,!color=#000000]
	3_I_Taiwan_2015_12_08_NA_MG895253[&Taiwan=3,Country="Taiwan",CDS=3,!color=#000000]
	3_I_Taiwan_2015_12_24_NA_MG895255[&Taiwan=3,Country="Taiwan",CDS=3,!color=#000000]
	3_I_Taiwan_2016_01_19_NA_MG895256[&Taiwan=3,Country="Taiwan",CDS=3,!color=#000000]
	3_I_Taiwan_2016_02_10_NA_MG895257[&Taiwan=3,Country="Taiwan",CDS=3,!color=#000000]
	3_I_Taiwan_2016_02_15_NA_MG895258[&Taiwan=3,Country="Taiwan",CDS=3,!color=#000000]
	3_I_Taiwan_2016_02_21_NA_MG895259[&Taiwan=3,Country="Taiwan",CDS=3,!color=#000000]
	3_I_Taiwan_2016_03_24_NA_MG895260[&Taiwan=3,Country="Taiwan",CDS=3,!color=#000000]
	3_I_Taiwan_2016_03_28_NA_MG895261[&Taiwan=3,Country="Taiwan",CDS=3,!color=#000000]
	3_I_Taiwan_2016_03_29_NA_MG895262[&Taiwan=3,Country="Taiwan",CDS=3,!color=#000000]
	3_I_Taiwan_2016_04_06_NA_MG895263[&Taiwan=3,Country="Taiwan",CDS=3,!color=#000000]
	3_I_Taiwan_2016_05_06_NA_MG895264[&Taiwan=3,Country="Taiwan",CDS=3,!color=#000000]
	3_I_Taiwan_2016_05_21_NA_MG895266[&Taiwan=3,Country="Taiwan",CDS=3,!color=#000000]
	3_I_Taiwan_2016_06_08_NA_MG895272[&Taiwan=3,Country="Taiwan",CDS=3,!color=#000000]
	3_I_Taiwan_2016_06_17_NA_MG895270[&Taiwan=3,Country="Taiwan",CDS=3,!color=#000000]
	3_I_Taiwan_2016_07_17_NA_MG895274[&Taiwan=3,Country="Taiwan",CDS=3,!color=#000000]
	3_I_Taiwan_2016_07_27_NA_MG895275[&Taiwan=3,Country="Taiwan",CDS=3,!color=#000000]
	3_I_Taiwan_2016_08_03_NA_MG895276[&Taiwan=3,Country="Taiwan",CDS=3,!color=#000000]
	3_I_Taiwan_2016_08_06_NA_MG895280[&Taiwan=3,Country="Taiwan",CDS=3,!color=#000000]
	3_I_Taiwan_2016_08_10_NA_MG895277[&Taiwan=3,Country="Taiwan",CDS=3,!color=#000000]
	3_I_Taiwan_2016_08_14_NA_MG895281[&Taiwan=3,Country="Taiwan",CDS=3,!color=#000000]
	3_I_Taiwan_2016_08_19_NA_MG895278[&Taiwan=3,Country="Taiwan",CDS=3,!color=#000000]
	3_I_Taiwan_2016_08_23_NA_MG895279[&Taiwan=3,Country="Taiwan",CDS=3,!color=#000000]
	3_I_Taiwan_2016_09_03_NA_MG895286[&Taiwan=3,Country="Taiwan",CDS=3,!color=#000000]
	3_I_Taiwan_2016_09_15_NA_MG895285[&Taiwan=3,Country="Taiwan",CDS=3,!color=#000000]
	3_I_Taiwan_2016_10_06_NA_MG895291[&Taiwan=3,Country="Taiwan",CDS=3,!color=#000000]
	3_I_Taiwan_2016_10_19_NA_MG895288[&Taiwan=3,Country="Taiwan",CDS=3,!color=#000000]
	3_I_Taiwan_2016_10_24_NA_MG895289[&Taiwan=3,Country="Taiwan",CDS=3,!color=#000000]
	3_I_Taiwan_2016_10_26_NA_MG895292[&Taiwan=3,Country="Taiwan",CDS=3,!color=#000000]
	3_I_Taiwan_2016_10_30_NA_MG895290[&Taiwan=3,Country="Taiwan",CDS=3,!color=#000000]
	3_I_Taiwan_2016_11_18_NA_MG895293[&Taiwan=3,Country="Taiwan",CDS=3,!color=#000000]
	3_I_Taiwan_2016_12_04_NA_MG895295[&Taiwan=3,Country="Taiwan",CDS=3,!color=#000000]
	3_I_Thailand_2001_NA_MW946751[&!color=#000000]
	3_I_Thailand_2012_09_27_NA_ON055554[&!color=#000000]
	3_I_Thailand_2015_09_29_NA_MK780880[&!color=#000000]
	3_I_Thailand_2015_10_30_NA_MK780881[&!color=#000000]
	3_I_Thailand_2016_02_14_NA_MK780882[&!color=#000000]
	3_I_Thailand_2018_07_07_NA_MZ636816[&!color=#000000]
	3_I_Thailand_2020_01_02_NA_MZ636817[&!color=#000000]
	3_I_Thailand_2020_01_11_NA_MZ636819[&!color=#000000]
	3_I_Thailand_2020_01_11_NA_MZ636820[&!color=#000000]
	3_I_Tonga_2014_07_25_NA_MG967238[&!color=#000000]
	3_I_Tonga_2015_NA_KT758782[&!color=#000000]
	3_I_Tonga_2015_NA_KT758783[&!color=#000000]
	3_I_Vanuatu_2014_NA_KT758779[&!color=#000000]
	3_I_Vanuatu_2014_NA_KT758780[&!color=#000000]
	3_I_Vanuatu_2014_NA_KT758798[&!color=#000000]
	3_I_Viet_Nam_2018_01_24_NA_MH594462[&!color=#000000]
	3_I_Wallis_and_Futuna_1989_08_14_NA_JQ650075[&!color=#000000]
	3_I_Wallis_and_Futuna_1989_08_14_NA_JQ920487[&!color=#000000]
	3_I_Wallis_and_Futuna_1995_04_05_NA_JQ650076[&!color=#000000]
	3_I_Wallis_and_Futuna_1995_04_05_NA_JQ920488[&!color=#000000]
	3_I_Wallis_and_Futuna_1995_05_09_NA_JQ650077[&!color=#000000]
	3_I_Wallis_and_Futuna_1995_05_09_NA_JQ920489[&!color=#000000]
	'S452_D3_I_2019.277_4_00900_.fasta'[&!color=#cc0000,CDS=4,Country="CDS_Colombo_Sri_Lanka",Country2=4]
	'S453_D3_I_2019.277_4_01300_.fasta'[&!color=#cc0000,CDS=4,Country="CDS_Colombo_Sri_Lanka",Country2=4]
	'S504_D3_I_2019.502_4_01200_.fasta'[&!color=#cc0000,CDS=4,Country="CDS_Colombo_Sri_Lanka",Country2=4]
	'S505_D3_I_2019.504_4_01000_.fasta'[&!color=#cc0000,CDS=4,Country="CDS_Colombo_Sri_Lanka",Country2=4]
	'S513_D3_I_2019.510_4_00500_.fasta'[&!color=#cc0000,CDS=4,Country="CDS_Colombo_Sri_Lanka",Country2=4]
	'S531_D3_I_2019.559_4_00800_.fasta'[&!color=#cc0000,CDS=4,Country="CDS_Colombo_Sri_Lanka",Country2=4]
	'S532_D3_I_2019.573_4_10107_.fasta'[&!color=#cc0000,CDS=4,Country="CDS_Colombo_Sri_Lanka",Country2=4]
	'S540_D3_I_2019.598_4_00500_.fasta'[&!color=#cc0000,CDS=4,Country="CDS_Colombo_Sri_Lanka",Country2=4]
	'S541_D3_I_2019.595_4_00500_.fasta'[&!color=#cc0000,CDS=4,Country="CDS_Colombo_Sri_Lanka",Country2=4]
	'S544_D3_I_2019.603_4_10400_.fasta'[&!color=#cc0000,CDS=4,Country="CDS_Colombo_Sri_Lanka",Country2=4]
	'S564_D3_I_2019.674_4_10230_.fasta'[&!color=#cc0000,CDS=4,Country="CDS_Colombo_Sri_Lanka",Country2=4]
	'S606_D3_I_2019.762_4_00700_.fasta'[&!color=#cc0000,CDS=4,Country="CDS_Colombo_Sri_Lanka",Country2=4]
	'S613_D3_I_2019.770_4_10290_.fasta'[&!color=#cc0000,CDS=4,Country="CDS_Colombo_Sri_Lanka",Country2=4]
	'S630_D3_I_2019.792_4_01400_.fasta'[&!color=#cc0000,CDS=4,Country="CDS_Colombo_Sri_Lanka",Country2=4]
	'S633_D3_I_2019.792_4_10640_.fasta'[&!color=#cc0000,CDS=4,Country="CDS_Colombo_Sri_Lanka",Country2=4]
	'S636_D3_I_2019.795_4_10118_.fasta'[&!color=#cc0000,CDS=4,Country="CDS_Colombo_Sri_Lanka",Country2=4]
	'S637_D3_I_2019.797_4_01300_.fasta'[&!color=#cc0000,CDS=4,Country="CDS_Colombo_Sri_Lanka",Country2=4]
	'S639_D3_I_2019.797_4_01500_.fasta'[&!color=#cc0000,CDS=4,Country="CDS_Colombo_Sri_Lanka",Country2=4]
	'S640_D3_I_2019.797_4_10107_.fasta'[&!color=#cc0000,CDS=4,Country="CDS_Colombo_Sri_Lanka",Country2=4]
	'S647_D3_I_2019.800_4_01100_.fasta'[&!color=#cc0000,CDS=4,Country="CDS_Colombo_Sri_Lanka",Country2=4]
	'S655_D3_I_2019.808_4_01400_.fasta'[&!color=#cc0000,CDS=4,Country="CDS_Colombo_Sri_Lanka",Country2=4]
	'S662_D3_I_2019.830_4_00800_.fasta'[&!color=#cc0000,CDS=4,Country="CDS_Colombo_Sri_Lanka",Country2=4]
	'S667_D3_I_2019.830_4_00800_.fasta'[&!color=#cc0000,CDS=4,Country="CDS_Colombo_Sri_Lanka",Country2=4]
	'S673_D3_I_2019.836_4_01400_.fasta'[&!color=#cc0000,CDS=4,Country="CDS_Colombo_Sri_Lanka",Country2=4]
	'S683_D3_I_2019.849_4_10107_.fasta'[&!color=#cc0000,CDS=4,Country="CDS_Colombo_Sri_Lanka",Country2=4]
	'S684_D3_I_2019.849_4_10400_.fasta'[&!color=#cc0000,CDS=4,Country="CDS_Colombo_Sri_Lanka",Country2=4]
	'S703_D3_I_2019.866_4_01300_.fasta'[&!color=#cc0000,CDS=4,Country="CDS_Colombo_Sri_Lanka",Country2=4]
	'S713_D3_I_2019.874_4_01000_.fasta'[&!color=#cc0000,CDS=4,Country="CDS_Colombo_Sri_Lanka",Country2=4]
	'S723_D3_I_2019.888_4_10600_.fasta'[&!color=#cc0000,CDS=4,Country="CDS_Colombo_Sri_Lanka",Country2=4]
	'S728_D3_I_2019.890_4_10350_.fasta'[&!color=#cc0000,CDS=4,Country="CDS_Colombo_Sri_Lanka",Country2=4]
	'S737_D3_I_2019.896_4_10350_.fasta'[&!color=#cc0000,CDS=4,Country="CDS_Colombo_Sri_Lanka",Country2=4]
	'S742_D3_I_2019.907_4_00200_.fasta'[&!color=#cc0000,CDS=4,Country="CDS_Colombo_Sri_Lanka",Country2=4]
	'S750_D3_I_2019.915_4_01000_.fasta'[&!color=#cc0000,CDS=4,Country="CDS_Colombo_Sri_Lanka",Country2=4]
	'S757_D3_I_2019.926_4_01500_.fasta'[&!color=#cc0000,CDS=4,Country="CDS_Colombo_Sri_Lanka",Country2=4]
	'S786_D3_I_2019.967_4_10350_.fasta'[&!color=#cc0000,CDS=4,Country="CDS_Colombo_Sri_Lanka",Country2=4]
	'S793_D3_I_2019.984_4_10230_.fasta'[&!color=#cc0000,CDS=4,Country="CDS_Colombo_Sri_Lanka",Country2=4]
	'S799_D3_I_2019.984_4_00500_.fasta'[&!color=#cc0000,CDS=4,Country="CDS_Colombo_Sri_Lanka",Country2=4]
	'S804_D3_I_2019.989_4_01500_.fasta'[&!color=#cc0000,CDS=4,Country="CDS_Colombo_Sri_Lanka",Country2=4]
	'S810_D3_I_2020.003_4_01400_.fasta'[&!color=#cc0000,CDS=4,Country="CDS_Colombo_Sri_Lanka",Country2=4]
	'S821_D3_I_2020.020_4_01500_.fasta'[&!color=#cc0000,CDS=4,Country="CDS_Colombo_Sri_Lanka",Country2=4]
	'S828_D3_I_2020.023_4_01300_.fasta'[&!color=#cc0000,CDS=4,Country="CDS_Colombo_Sri_Lanka",Country2=4]
	'S834_D3_I_2020.025_4_01400_.fasta'[&!color=#cc0000,CDS=4,Country="CDS_Colombo_Sri_Lanka",Country2=4]
;
end;
begin trees;
	tree consensus = [&R] [&"consensus method"="Above 70.0% support greedy clustering"](3_I_Indonesia_2010_NA_KT204462[&!color=#000000]:1.0,(3_I_Indonesia_2010_NA_JF968113[&!color=#000000]:4.43743,3_I_Indonesia_2010_NA_JF968096[&!color=#000000]:4.13543,3_I_NA_2008_NA_JN575569[&!color=#000000]:4.26843,(3_I_Indonesia_NA_NA_AY858037[&!color=#000000]:0.999779,(3_I_Indonesia_NA_NA_AY858040[&!color=#000000…
end;
begin figtree;
	set appearance.backgroundColorAttribute="Default";
	set appearance.backgroundColour=#ffffff;
	set appearance.branchColorAttribute="User selection";
	set appearance.branchColorGradient=false;
	set appearance.branchLineWidth=1.0;
	set appearance.branchMinLineWidth=0.0;
	set appearance.branchWidthAttribute="Fixed";
	set appearance.foregroundColour=#000000;
	set appearance.hilightingGradient=false;
	set appearance.selectionColour=#2d3680;
	set branchLabels.colorAttribute="User selection";
	set branchLabels.displayAttribute="Branch times";
	set branchLabels.fontName="sansserif";
	set branchLabels.fontSize=8;
	set branchLabels.fontStyle=0;
	set branchLabels.isShown=false;
	set branchLabels.significantDigits=4;
	set colour.order.cds="CDS:1,2,3,4";
	set colour.scheme.cds="CDS:HSBDiscrete{hue,1,0.0,1.0,0.6,0.6,0.4,0.8}";
	set colour.scheme.country="Country:FixedDiscrete{FIXED}";
	set layout.expansion=374;
	set layout.layoutType="RECTILINEAR";
	set layout.zoom=0;
	set legend.attribute="CDS";
	set legend.fontSize=10.0;
	set legend.isShown=false;
	set legend.significantDigits=4;
	set nodeBars.barWidth=4.0;
	set nodeBars.displayAttribute=null;
	set nodeBars.isShown=false;
	set nodeLabels.colorAttribute="User selection";
	set nodeLabels.displayAttribute="Node ages";
	set nodeLabels.fontName="sansserif";
	set nodeLabels.fontSize=8;
	set nodeLabels.fontStyle=0;
	set nodeLabels.isShown=false;
	set nodeLabels.significantDigits=4;
	set nodeShapeExternal.colourAttribute="User selection";
	set nodeShapeExternal.isShown=false;
	set nodeShapeExternal.minSize=10.0;
	set nodeShapeExternal.scaleType=Width;
	set nodeShapeExternal.shapeType=Circle;
	set nodeShapeExternal.size=4.0;
	set nodeShapeExternal.sizeAttribute="Fixed";
	set nodeShapeInternal.colourAttribute="User selection";
	set nodeShapeInternal.isShown=false;
	set nodeShapeInternal.minSize=10.0;
	set nodeShapeInternal.scaleType=Width;
	set nodeShapeInternal.shapeType=Circle;
	set nodeShapeInternal.size=4.0;
	set nodeShapeInternal.sizeAttribute="Fixed";
	set polarLayout.alignTipLabels=false;
	set polarLayout.angularRange=0;
	set polarLayout.rootAngle=0;
	set polarLayout.rootLength=100;
	set polarLayout.showRoot=true;
	set radialLayout.spread=0.0;
	set rectilinearLayout.alignTipLabels=false;
	set rectilinearLayout.curvature=0;
	set rectilinearLayout.rootLength=100;
	set scale.offsetAge=0.0;
	set scale.rootAge=1.0;
	set scale.scaleFactor=1.0;
	set scale.scaleRoot=false;
	set scaleAxis.automaticScale=true;
	set scaleAxis.fontSize=8.0;
	set scaleAxis.isShown=false;
	set scaleAxis.lineWidth=1.0;
	set scaleAxis.majorTicks=1.0;
	set scaleAxis.minorTicks=0.5;
	set scaleAxis.origin=0.0;
	set scaleAxis.reverseAxis=false;
	set scaleAxis.showGrid=true;
	set scaleBar.automaticScale=true;
	set scaleBar.fontSize=10.0;
	set scaleBar.isShown=true;
	set scaleBar.lineWidth=1.0;
	set scaleBar.scaleRange=0.0;
	set tipLabels.colorAttribute="User selection";
	set tipLabels.displayAttribute="Names";
	set tipLabels.fontName="sansserif";
	set tipLabels.fontSize=14;
	set tipLabels.fontStyle=0;
	set tipLabels.isShown=true;
	set tipLabels.significantDigits=4;
	set trees.order=false;
	set trees.orderType="increasing";
	set trees.rooting=false;
	set trees.rootingType="User Selection";
	set trees.transform=false;
	set trees.transformType="cladogram";
end;
